# Supplementary material for: Transient Receptor Potential Vanilloid 6 (TRPV6) Proteins Control the Extracellular Matrix Structure of the Placental Labyrinth
Source: Int J Mol Sci. 2020 Dec 18;21(24):9674. doi: 10.3390/ijms21249674 (PMC7767235; doi:10.3390/ijms21249674)
Supplement: Supplementary file 1 [file ijms-21-09674-s001.zip]

Archive with 2 entries (2 files):
- Supplementary Figures.docx
- Supplementary Table S1.xlsx
