# Supplementary material for: Transient Receptor Potential Vanilloid 6 (TRPV6) Proteins Control the Extracellular Matrix Structure of the Placental Labyrinth
Source: Int J Mol Sci. 2020 Dec 18;21(24):9674. doi: 10.3390/ijms21249674 (PMC7767235; doi:10.3390/ijms21249674)
Supplement: Supplementary file 1 [file ijms-21-09674-s001.zip › Supplementary Table S1.xlsx]

## Sheet: MS EmPAI_8x WT KO_Mudpit SP2018
Identified Proteins (2778, including 0 Decoys)	Accession Number	Molecular Weight	KO1	KO2	KO3	KO4	Ko5	KO6	KO7	KO8	WT1	WT2	WT3	WT4	WT5	WT6	WT7	WT8
Hemoglobin subunit epsilon-Y2 OS=Mus musculus OX=10090 GN=Hbb-y PE=1 SV=2	HBE_MOUSE	16 kDa	780	301	999	780	645	999	78.6	533	440	44	248	169	169	301	64.8	169
Ferritin light chain 1 OS=Mus musculus OX=10090 GN=Ftl1 PE=1 SV=2	FRIL1_MOUSE	21 kDa	137	101	35	22	47.6	101	30	22	47.6	47.6	11.7	30	9.91	18.8	7.09	11.7
Tubulointerstitial nephritis antigen-like OS=Mus musculus OX=10090 GN=Tinagl1 PE=1 SV=1	TINAL_MOUSE	53 kDa	2.78	3.02	7.3	4.77	0.723	0.199	2.15	0.944	1.19	0.622	1.63	0.723	0.723	0.353	0.437	1.48
Hemoglobin subunit beta-2 OS=Mus musculus OX=10090 GN=Hbb-b2 PE=1 SV=2	HBB2_MOUSE	16 kDa	999	999	477	267	702	702	46.3	579	999	68.6	123	123	101	83.3	68.6	101
E3 SUMO-protein ligase RanBP2 OS=Mus musculus OX=10090 GN=Ranbp2 PE=1 SV=2	RBP2_MOUSE	341 kDa	0	0	0	0	0.0288	0.0685	0.0191	0.0386	0	0	0	0	0	0	0	0
Ubiquitin-conjugating enzyme E2 variant 1 OS=Mus musculus OX=10090 GN=Ube2v1 PE=1 SV=1	UB2V1_MOUSE	16 kDa	2.09	1.12	1.56	1.12	1.12	0.456	0.456	1.12	0.757	0	0.757	0.757	0.456	0.456	0	0.757
Napsin-A OS=Mus musculus OX=10090 GN=Napsa PE=1 SV=1	NAPSA_MOUSE	46 kDa	1.84	1.15	0.519	0.322	0.519	0.233	0.417	0.417	0.417	0.322	0.15	0.15	0	0.15	0	0.15
Porphobilinogen deaminase OS=Mus musculus OX=10090 GN=Hmbs PE=1 SV=2	HEM3_MOUSE	39 kDa	1.24	1.24	0.621	0.757	0.757	0.757	1.63	1.24	1.06	0.757	0.621	0.495	1.06	0.38	0.621	0.495
Serine protease HTRA1 OS=Mus musculus OX=10090 GN=Htra1 PE=1 SV=2	HTRA1_MOUSE	51 kDa	0.644	0.452	0.364	0.205	0.981	0.545	0.644	0.545	0.452	0.205	0	0	0	0	0	0
Dolichyl-diphosphooligosaccharide--protein glycosyltransferase subunit DAD1 OS=Mus musculus OX=10090 GN=Dad1 PE=1 SV=3	DAD1_MOUSE	12 kDa	1.62	1.62	1.62	2.33	2.33	2.33	1.62	1.62	2.33	1.62	1.06	1.06	1.62	1.06	1.06	1.06
LIM and cysteine-rich domains protein 1 OS=Mus musculus OX=10090 GN=Lmcd1 PE=1 SV=1	LMCD1_MOUSE	41 kDa	1.34	0.856	1.53	1.73	1	0.856	0.718	2.44	0.856	0.856	0.472	0.472	0.718	0.362	0.59	0.362
Granzyme C OS=Mus musculus OX=10090 GN=Gzmc PE=1 SV=1	GRAC_MOUSE	27 kDa	1.23	0.582	0.99	0.774	0.774	1.23	0.774	0.774	0.582	0	0	0.258	0.258	0	0.258	0
Alpha-1B-glycoprotein OS=Mus musculus OX=10090 GN=A1bg PE=1 SV=1	A1BG_MOUSE	57 kDa	0.859	0.859	0.757	0.661	0.859	0.326	0.859	0.402	0.967	0.57	0	0	0.119	0	0	0
Histone-binding protein RBBP4 OS=Mus musculus OX=10090 GN=Rbbp4 PE=1 SV=5	RBBP4_MOUSE	48 kDa	0.595	0.595	0.705	0.492	0.492	0.306	0.492	0.705	0.396	0.306	0.492	0.306	0.221	0.143	0.221	0.492
Nuclease-sensitive element-binding protein 1 OS=Mus musculus OX=10090 GN=Ybx1 PE=1 SV=3	YBOX1_MOUSE	36 kDa	0.698	0.698	0.555	0.855	1.03	1.03	0.555	1.21	0.698	0.424	0	0.555	0.193	0.303	0.193	0
Granzyme F OS=Mus musculus OX=10090 GN=Gzmf PE=1 SV=1	GRAF_MOUSE	28 kDa	0.762	0.762	0.974	1.48	2.11	1.77	1.21	1.77	0.574	0	0	0	0.574	0.405	0.574	0
Translocon-associated protein subunit gamma OS=Mus musculus OX=10090 GN=Ssr3 PE=1 SV=1	SSRG_MOUSE	21 kDa	0.555	0.801	1.09	0.801	0	0	0	0	0	0	0	0	0	0	0	0
Myeloperoxidase OS=Mus musculus OX=10090 GN=Mpo PE=1 SV=2	PERM_MOUSE	81 kDa	0.426	0.267	0.171	0	0.0821	0	0.218	0	0.0821	0	0	0	0	0	0	0
Heme oxygenase 1 OS=Mus musculus OX=10090 GN=Hmox1 PE=1 SV=1	HMOX1_MOUSE	33 kDa	1.15	1.15	1.15	0.615	0.777	0.467	0.777	0.615	0.956	0.211	0	0.211	0	0	0	0
Adenylosuccinate synthetase isozyme 2 OS=Mus musculus OX=10090 GN=Adss PE=1 SV=2	PURA2_MOUSE	50 kDa	0.29	0.561	0.374	0	0.374	0	0	0.664	0	0	0	0	0	0	0.136	0
tRNA (cytosine(34)-C(5))-methyltransferase OS=Mus musculus OX=10090 GN=Nsun2 PE=1 SV=2	NSUN2_MOUSE	85 kDa	0.119	0.0779	0.119	0.162	0.0779	0	0.119	0	0	0	0	0.0779	0.0779	0	0	0
Plasmalemma vesicle-associated protein OS=Mus musculus OX=10090 GN=Plvap PE=1 SV=1	PLVAP_MOUSE	50 kDa	0.29	0.29	0.561	0.21	0.136	0	0.136	0	0.21	0	0.136	0	0	0	0	0
Polyadenylate-binding protein 2 OS=Mus musculus OX=10090 GN=Pabpn1 PE=1 SV=3	PABP2_MOUSE	32 kDa	0.215	0.215	0	0.215	0.215	0	0	0.339	0	0	0	0.215	0	0	0	0
Granzyme G OS=Mus musculus OX=10090 GN=Gzmg PE=1 SV=1	GRAG_MOUSE	27 kDa	0.77	0.579	0.579	0.77	1.22	1.22	0.77	1.49	0	0	0	0	0	0	0	0
Coronin-1A OS=Mus musculus OX=10090 GN=Coro1a PE=1 SV=5	COR1A_MOUSE	51 kDa	0.133	0.283	0.206	0	0.133	0.133	0.133	0.283	0.133	0	0	0	0	0	0	0
Tubulin beta-1 chain OS=Mus musculus OX=10090 GN=Tubb1 PE=1 SV=1	TBB1_MOUSE	50 kDa	0	1.13	1.92	1.58	1.27	0	0	1.74	0	0	0	0	0	0	0	0
DNA primase large subunit OS=Mus musculus OX=10090 GN=Prim2 PE=1 SV=1	PRI2_MOUSE	58 kDa	0.115	0	0	0.115	0.115	0	0.115	0.115	0	0	0	0	0	0	0	0
Rho guanine nucleotide exchange factor 1 OS=Mus musculus OX=10090 GN=Arhgef1 PE=1 SV=2	ARHG1_MOUSE	103 kDa	0	0	0.133	0.0644	0.0644	0.0644	0	0.0981	0.0644	0	0	0	0	0	0	0
Regulator of chromosome condensation OS=Mus musculus OX=10090 GN=Rcc1 PE=1 SV=1	RCC1_MOUSE	45 kDa	0.326	0	0.152	0.236	0	0	0.236	0.152	0	0	0	0	0	0	0.152	0
Platelet glycoprotein Ib beta chain OS=Mus musculus OX=10090 GN=Gp1bb PE=1 SV=1	GP1BB_MOUSE	22 kDa	0.535	0.33	0.77	0.535	0	0	0	0	0	0	0	0	0	0	0	0
Amiloride-sensitive amine oxidase [copper-containing] OS=Mus musculus OX=10090 GN=Aoc1 PE=2 SV=1	AOC1_MOUSE	85 kDa	0	0	0.119	0.119	0	0	0.119	0.0779	0	0	0	0	0	0	0	0
Pleckstrin OS=Mus musculus OX=10090 GN=Plek PE=1 SV=1	PLEK_MOUSE	40 kDa	0.374	0	0.172	0.269	0.172	0	0	0.172	0	0	0	0	0	0	0	0
RNA-binding protein 8A OS=Mus musculus OX=10090 GN=Rbm8a PE=1 SV=4	RBM8A_MOUSE	20 kDa	0	0.365	0.596	0.596	0	0	0	0.365	0	0	0	0	0	0	0	0
Interferon-induced transmembrane protein 3 OS=Mus musculus OX=10090 GN=Ifitm3 PE=1 SV=1	IFM3_MOUSE	15 kDa	0.503	0.503	0.503	0.503	0	0	0	0	0	0	0	0	0	0	0	0
28S ribosomal protein S23, mitochondrial OS=Mus musculus OX=10090 GN=Mrps23 PE=1 SV=1	RT23_MOUSE	20 kDa	0.58	0.357	0.357	0.357	0	0	0	0	0	0	0	0	0	0	0	0
Glyceraldehyde-3-phosphate dehydrogenase OS=Mus musculus OX=10090 GN=Gapdh PE=1 SV=2	G3P_MOUSE	36 kDa	23	14.4	43.5	15.9	81.6	33.2	127	74.6	217	237	81.6	166	237	39.8	139	68.2
Pyruvate kinase PKM OS=Mus musculus OX=10090 GN=Pkm PE=1 SV=4	KPYM_MOUSE	58 kDa	11.6	9.11	10.9	7.11	22.1	6.26	27.8	17.5	43.7	8.05	27.8	41.3	27.8	10.9	29.4	24.8
Cytoplasmic dynein 1 heavy chain 1 OS=Mus musculus OX=10090 GN=Dync1h1 PE=1 SV=2	DYHC1_MOUSE	532 kDa	0.252	0.2	0.244	0.237	1.66	1.16	1.11	1.34	5.22	3.25	2.52	1.34	1.71	0.656	1.44	2.25
Vimentin OS=Mus musculus OX=10090 GN=Vim PE=1 SV=3	VIME_MOUSE	54 kDa	26.7	25.2	30.2	17.3	66.6	17.3	34.2	22.2	49.2	23.6	43.6	75.1	121	34.2	137	41
Spectrin alpha chain, non-erythrocytic 1 OS=Mus musculus OX=10090 GN=Sptan1 PE=1 SV=4	SPTN1_MOUSE	285 kDa	1.48	1.31	0.763	0.666	4.06	2.4	1.53	5.21	6.79	2.68	4.8	3.84	3.42	1.81	3.27	4.42
Spectrin beta chain, non-erythrocytic 1 OS=Mus musculus OX=10090 GN=Sptbn1 PE=1 SV=2	SPTB2_MOUSE	274 kDa	1.1	0.738	0.51	0.423	2.61	2.32	1.25	3.62	4.84	2.44	4.38	3.2	2.44	1.36	2.69	4.19
Cubilin OS=Mus musculus OX=10090 GN=Cubn PE=1 SV=3	CUBN_MOUSE	399 kDa	0.0329	0.0163	0.0163	0.0163	0.72	0.748	1.12	0.475	3.43	2.65	1.25	1.14	0.958	0.612	1.01	1.19
Vinculin OS=Mus musculus OX=10090 GN=Vcl PE=1 SV=4	VINC_MOUSE	117 kDa	4.21	3.8	4.36	4.21	13.8	5.32	5.86	8.04	12.3	7.79	8.82	11.6	9.66	4.36	15.6	9.09
Ras GTPase-activating-like protein IQGAP1 OS=Mus musculus OX=10090 GN=Iqgap1 PE=1 SV=2	IQGA1_MOUSE	189 kDa	1.08	0.849	0.757	0.787	3.65	2.66	2.3	3.98	4.15	2.42	3.34	3.65	4.71	2.72	4.9	3.2
ADP/ATP translocase 2 OS=Mus musculus OX=10090 GN=Slc25a5 PE=1 SV=3	ADT2_MOUSE	33 kDa	4.1	3.21	5.8	3.21	8.97	4.61	8.97	7.23	30.5	30.5	13.6	9.98	8.97	5.18	11.1	15.1
Laminin subunit alpha-5 OS=Mus musculus OX=10090 GN=Lama5 PE=1 SV=4	LAMA5_MOUSE	404 kDa	0.231	0.241	0.433	0.355	0.444	0.281	0.456	0.377	0.655	0.479	0.615	0.444	0.456	0.281	0.422	0.577
Exportin-2 OS=Mus musculus OX=10090 GN=Cse1l PE=1 SV=1	XPO2_MOUSE	110 kDa	0.299	0.262	0.503	0.503	1.85	0.418	0.64	1.01	1.46	0.896	1.46	1.54	2.2	0.64	2.39	1.61
Coatomer subunit alpha OS=Mus musculus OX=10090 GN=Copa PE=1 SV=2	COPA_MOUSE	138 kDa	0.177	0.233	0.177	0.123	1.15	1.15	1.01	1.15	3.75	2.05	1.78	1.15	1.65	0.788	1.53	1.42
Ribosome-binding protein 1 OS=Mus musculus OX=10090 GN=Rrbp1 PE=1 SV=2	RRBP1_MOUSE	173 kDa	0.227	0.139	0.451	0.398	0.716	0.564	0.535	0.815	0.815	0.425	1.4	0.748	1.07	0.451	1.68	1.4
Protein-arginine deiminase type-2 OS=Mus musculus OX=10090 GN=Padi2 PE=1 SV=2	PADI2_MOUSE	76 kDa	0.655	0.655	0.522	0.522	2.52	1.04	2.38	1.42	2.38	1.52	3.17	3.17	2.24	0.877	2.68	3
ADP/ATP translocase 1 OS=Mus musculus OX=10090 GN=Slc25a4 PE=1 SV=4	ADT1_MOUSE	33 kDa	6.48	5.8	6.48	5.18	8.06	6.48	13.6	8.06	30.5	30.5	12.3	15.1	12.3	7.23	13.6	11.1
60S ribosomal protein L3 OS=Mus musculus OX=10090 GN=Rpl3 PE=1 SV=3	RL3_MOUSE	46 kDa	0.512	0.411	0.512	0.411	1.62	1.13	1.45	1.81	4.99	2.46	4.99	2.23	3.88	0.991	3.88	4.22
Peroxiredoxin-1 OS=Mus musculus OX=10090 GN=Prdx1 PE=1 SV=1	PRDX1_MOUSE	22 kDa	15.5	13.3	13.3	11.4	15.5	9.81	3.67	4.37	24	17.9	8.4	27.8	20.8	24	11.4	8.4
Filamin-C OS=Mus musculus OX=10090 GN=Flnc PE=1 SV=3	FLNC_MOUSE	291 kDa	0.155	0	0	0	1.1	1.13	0.741	0.82	1.17	0.49	1.17	1.15	1.15	0.611	1.25	1.15
Dihydropyrimidinase-related protein 2 OS=Mus musculus OX=10090 GN=Dpysl2 PE=1 SV=2	DPYL2_MOUSE	62 kDa	2.42	2.6	3.2	2.25	2.42	0.669	5.65	3.42	7.16	1.51	6	6	5.65	2.99	5.65	5
ADP-ribosylation factor 1 OS=Mus musculus OX=10090 GN=Arf1 PE=1 SV=2	ARF1_MOUSE	21 kDa	11.8	7.18	16.3	10	35.7	10	6.04	19.1	65.9	65.9	22.4	22.4	35.7	35.7	11.8	16.3
40S ribosomal protein S3 OS=Mus musculus OX=10090 GN=Rps3 PE=1 SV=1	RS3_MOUSE	27 kDa	4.82	4.18	8.31	4.82	13.9	13.9	5.55	13.9	32.9	20.2	13.9	17.8	17.8	3.6	17.8	12.2
Dolichyl-diphosphooligosaccharide--protein glycosyltransferase subunit STT3A OS=Mus musculus OX=10090 GN=Stt3a PE=1 SV=1	STT3A_MOUSE	81 kDa	0.429	0.548	0.172	0.22	0.374	0.429	0.743	0.374	1.49	1.04	0.887	0.61	0.61	0.374	0.487	0.743
Ras-related protein Rab-1A OS=Mus musculus OX=10090 GN=Rab1A PE=1 SV=3	RAB1A_MOUSE	23 kDa	2.95	2	2.44	2.44	8.01	4.97	4.97	2.95	16.9	10.9	8.01	8.01	10.9	8.01	8.01	8.01
40S ribosomal protein S2 OS=Mus musculus OX=10090 GN=Rps2 PE=1 SV=3	RS2_MOUSE	31 kDa	4.55	2.71	6.51	2.71	6.51	4.55	4.02	4.55	14.2	12.7	6.51	11.4	12.7	3.1	6.51	6.51
Cullin-associated NEDD8-dissociated protein 1 OS=Mus musculus OX=10090 GN=Cand1 PE=1 SV=2	CAND1_MOUSE	136 kDa	0.681	0.529	0.681	0.327	2.03	0.936	2.03	1.69	3.32	2.84	1.76	2.33	3.02	0.936	3.12	1.45
Coatomer subunit beta OS=Mus musculus OX=10090 GN=Copb1 PE=1 SV=1	COPB_MOUSE	107 kDa	0.568	0.391	0.665	0.433	2.12	0.568	0.993	0.768	3.22	1.61	1.32	1.94	2.74	0.477	1.86	1.05
Heat shock protein beta-1 OS=Mus musculus OX=10090 GN=Hspb1 PE=1 SV=3	HSPB1_MOUSE	23 kDa	4.82	4.82	5.66	4.08	10.5	4.82	7.74	4.82	12.1	6.63	9	12.1	24.8	16.2	18.7	10.5
Triosephosphate isomerase OS=Mus musculus OX=10090 GN=Tpi1 PE=1 SV=4	TPIS_MOUSE	32 kDa	9.45	9.45	11.7	11.7	9.45	5.41	4.81	5.41	24.2	16	17.8	17.8	32.8	19.7	26.8	17.8
WD repeat-containing protein 1 OS=Mus musculus OX=10090 GN=Wdr1 PE=1 SV=3	WDR1_MOUSE	66 kDa	0.469	0.542	0.542	0.697	1.06	0.617	0.781	0.542	4.65	1.88	2.17	1.38	1.16	0.697	1.16	1.88
AP-2 complex subunit beta OS=Mus musculus OX=10090 GN=Ap2b1 PE=1 SV=1	AP2B1_MOUSE	105 kDa	0.536	0.401	0.584	0.685	1.84	0.584	1.02	1.22	1.84	0.847	1.84	1.93	2.63	0.634	2.41	1.84
T-complex protein 1 subunit alpha OS=Mus musculus OX=10090 GN=Tcp1 PE=1 SV=3	TCPA_MOUSE	60 kDa	1.45	1.33	2.74	1.33	3.38	0.787	6.84	3.87	7.26	1.33	10.3	8.18	4.71	2.95	4.14	9.76
Surfeit locus protein 4 OS=Mus musculus OX=10090 GN=Surf4 PE=1 SV=1	SURF4_MOUSE	30 kDa	0.859	1.53	1.06	1.53	2.45	3.25	3.71	2.83	4.22	2.45	4.22	2.45	4.79	2.83	3.71	4.79
Phosphoglycerate mutase 1 OS=Mus musculus OX=10090 GN=Pgam1 PE=1 SV=3	PGAM1_MOUSE	29 kDa	8.8	6.07	17.8	5.35	6.07	6.89	6.89	5.35	25.1	25.1	20	12.6	20	2.31	17.8	14.1
60S ribosomal protein L7 OS=Mus musculus OX=10090 GN=Rpl7 PE=1 SV=2	RL7_MOUSE	31 kDa	2.01	1.46	3.49	2.67	5.06	2.67	3.49	6.4	21.3	15.5	6.4	6.4	17.2	1.46	13.9	5.7
Tubulin beta-5 chain OS=Mus musculus OX=10090 GN=Tubb5 PE=1 SV=1	TBB5_MOUSE	50 kDa	55.5	35.1	121	45.6	121	19.3	106	93.3	82	55.5	178	137	156	63.2	190	137
Vigilin OS=Mus musculus OX=10090 GN=Hdlbp PE=1 SV=1	VIGLN_MOUSE	142 kDa	0.888	0.575	0.284	0.284	1.07	0.804	0.804	0.846	2.56	1.48	1.26	1.02	1.11	0.406	1.37	1.21
Eukaryotic translation initiation factor 3 subunit A OS=Mus musculus OX=10090 GN=Eif3a PE=1 SV=5	EIF3A_MOUSE	162 kDa	0.269	0.172	0.149	0.105	0.644	0.43	0.549	0.927	1.01	0.549	0.78	0.677	0.677	0.347	0.78	0.71
Fatty acid synthase OS=Mus musculus OX=10090 GN=Fasn PE=1 SV=2	FAS_MOUSE	272 kDa	0.061	0	0.024	0	0.377	0.377	0.329	0.532	1.77	0.766	0.745	0.345	0.532	0.194	0.568	0.724
Vacuolar protein sorting-associated protein 35 OS=Mus musculus OX=10090 GN=Vps35 PE=1 SV=1	VPS35_MOUSE	92 kDa	0.942	0.689	1.01	1.16	1.85	0.521	1.85	1.16	3.49	1.4	2.52	2.06	2.77	0.631	2.77	2.4
Pre-mRNA-processing-splicing factor 8 OS=Mus musculus OX=10090 GN=Prpf8 PE=1 SV=2	PRP8_MOUSE	274 kDa	0.0239	0.036	0	0	0.281	0.166	0.312	0.296	0.476	0.237	0.375	0.312	0.327	0.139	0.281	0.327
60S acidic ribosomal protein P0 OS=Mus musculus OX=10090 GN=Rplp0 PE=1 SV=3	RLA0_MOUSE	34 kDa	2.64	2.02	2.32	2.02	2.02	1.09	3.79	2.02	5.93	3.79	2.99	3.37	5.32	1.29	4.26	2.64
Coatomer subunit beta' OS=Mus musculus OX=10090 GN=Copb2 PE=1 SV=2	COPB2_MOUSE	102 kDa	0.0647	0.0986	0.207	0.245	0.758	0.412	0.503	0.503	0.931	0.412	1.4	0.704	0.758	0.368	0.651	1.33
eIF-2-alpha kinase activator GCN1 OS=Mus musculus OX=10090 GN=Gcn1 PE=1 SV=1	GCN1_MOUSE	293 kDa	0.0921	0.0683	0.0223	0	0.361	0.376	0.288	0.454	0.52	0.167	0.624	0.26	0.52	0.129	0.52	0.52
AMP deaminase 3 OS=Mus musculus OX=10090 GN=Ampd3 PE=1 SV=2	AMPD3_MOUSE	89 kDa	0.385	0.288	0.385	0.385	1.06	0.242	1.06	0.659	0.6	0.198	2.42	2.3	1.14	0.436	1.75	1.75
AP-2 complex subunit alpha-2 OS=Mus musculus OX=10090 GN=Ap2a2 PE=1 SV=2	AP2A2_MOUSE	104 kDa	0.448	0.28	0.362	0.362	1.69	0.69	0.639	1.16	2.66	1.52	1.6	1.52	2.13	0.541	2.23	1.3
Alpha-crystallin B chain OS=Mus musculus OX=10090 GN=Cryab PE=1 SV=2	CRYAB_MOUSE	20 kDa	9.09	2.43	15	6.41	20.8	7.65	7.65	6.41	63.1	63.1	33.6	219	406	118	53.9	46.1
Carbonic anhydrase 2 OS=Mus musculus OX=10090 GN=Ca2 PE=1 SV=4	CAH2_MOUSE	29 kDa	4.08	3.55	7.72	3.55	6.02	4.66	7.72	6.02	22.1	11.1	11.1	11.1	17.6	1.65	14	14
Synaptic vesicle membrane protein VAT-1 homolog OS=Mus musculus OX=10090 GN=Vat1 PE=1 SV=3	VAT1_MOUSE	43 kDa	1.8	1.42	1.42	1.25	2.76	1.42	2.49	4.43	4.05	3.05	4.05	3.05	4.43	1.25	3.36	2.76
Serpin B6 OS=Mus musculus OX=10090 GN=Serpinb6 PE=1 SV=1	SPB6_MOUSE	43 kDa	1.44	2.05	1.26	1.44	4.53	1.63	2.81	3.76	6.44	7.01	5.41	7.63	7.01	1.26	6.44	5.41
14-3-3 protein gamma OS=Mus musculus OX=10090 GN=Ywhag PE=1 SV=2	1433G_MOUSE	28 kDa	9.24	10.4	8.16	7.2	16.8	10.4	3.22	4.27	23.8	16.8	30	33.6	30	13.3	13.3	26.7
Polypyrimidine tract-binding protein 1 OS=Mus musculus OX=10090 GN=Ptbp1 PE=1 SV=2	PTBP1_MOUSE	56 kDa	0.326	0.326	0.759	0.326	1.76	0.403	1.08	1.61	1.47	0.571	1.33	1.2	1.61	1.47	2.09	1.33
Ezrin OS=Mus musculus OX=10090 GN=Ezr PE=1 SV=3	EZRI_MOUSE	69 kDa	1.29	1.4	1.75	1.29	2.47	1.75	2.47	1.75	7.31	3.36	2.8	3.36	4.49	0.995	4.75	2.8
Chloride intracellular channel protein 4 OS=Mus musculus OX=10090 GN=Clic4 PE=1 SV=3	CLIC4_MOUSE	29 kDa	6.13	4.73	8.89	5.39	3.61	1.39	1.67	5.39	28.4	25.4	20.2	16.1	12.7	3.13	12.7	25.4
Protein transport protein Sec31A OS=Mus musculus OX=10090 GN=Sec31a PE=1 SV=2	SC31A_MOUSE	134 kDa	0.242	0.128	0.0749	0.155	1.01	0.401	0.367	0.47	0.698	0.303	0.658	0.825	0.87	0.367	0.915	0.505
Cytosolic non-specific dipeptidase OS=Mus musculus OX=10090 GN=Cndp2 PE=1 SV=1	CNDP2_MOUSE	53 kDa	3.25	3.25	1.96	1.33	1.79	0.721	2.77	2.34	5.11	4.1	10.2	4.41	3.52	2.15	3.52	8.32
Protein transport protein Sec61 subunit alpha isoform 1 OS=Mus musculus OX=10090 GN=Sec61a1 PE=1 SV=2	S61A1_MOUSE	52 kDa	0.44	0.355	0.129	0.2	1.21	0.275	1.34	1.21	2.59	2.38	1.49	0.837	1.34	0.837	0.837	1.49
EH domain-containing protein 1 OS=Mus musculus OX=10090 GN=Ehd1 PE=1 SV=1	EHD1_MOUSE	61 kDa	1.45	0.981	1.32	0.605	1.32	0.445	2.02	1.2	4.11	2.02	4.98	2.72	1.72	1.09	4.67	4.38
Rho GDP-dissociation inhibitor 1 OS=Mus musculus OX=10090 GN=Arhgdia PE=1 SV=3	GDIR1_MOUSE	23 kDa	5.44	3.32	7.4	3.32	4.63	5.44	1.54	6.35	17.7	15.3	7.4	11.5	6.35	1.9	5.44	6.35
Amine oxidase [flavin-containing] B OS=Mus musculus OX=10090 GN=Maob PE=1 SV=4	AOFB_MOUSE	59 kDa	0.922	0.546	0.546	0.243	1.03	0.387	2.9	0.82	12.7	2.5	3.6	1.39	2.31	0.922	3.35	3.85
Fascin OS=Mus musculus OX=10090 GN=Fscn1 PE=1 SV=4	FSCN1_MOUSE	55 kDa	0.263	0.42	0.505	0.42	1.26	0.901	1.02	0.793	1.55	0.505	2.03	0.901	1.55	0.691	1.4	1.7
Xanthine dehydrogenase/oxidase OS=Mus musculus OX=10090 GN=Xdh PE=1 SV=5	XDH_MOUSE	147 kDa	0.192	0.166	0.0449	0	0.517	0.301	0.421	0.36	0.484	0.517	0.551	0.39	0.585	0.218	0.551	0.585
Importin-5 OS=Mus musculus OX=10090 GN=Ipo5 PE=1 SV=3	IPO5_MOUSE	124 kDa	0.366	0.331	0.331	0.264	1.18	0.169	1.13	0.516	1.76	1.3	0.915	1.13	1.02	0.169	1.13	0.915
Aminopeptidase N OS=Mus musculus OX=10090 GN=Anpep PE=1 SV=4	AMPN_MOUSE	110 kDa	0.552	0.38	0.158	0.124	0.85	0.34	1.41	1.21	1.96	1.14	1.27	1.63	1.79	0.645	1.41	1.21
Dimethylaniline monooxygenase [N-oxide-forming] 1 OS=Mus musculus OX=10090 GN=Fmo1 PE=1 SV=1	FMO1_MOUSE	60 kDa	0.377	0.452	0.377	0.237	0.704	0.173	0.704	0.704	5.81	3.69	1.22	0.704	0.999	0.704	0.895	1.11
Fibronectin OS=Mus musculus OX=10090 GN=Fn1 PE=1 SV=4	FINC_MOUSE	273 kDa	0	0	0	0	0.112	0.0864	0.377	0.061	0.918	0.461	0.237	0.153	0.252	0.0485	0.297	0.194
Protein transport protein Sec23A OS=Mus musculus OX=10090 GN=Sec23a PE=1 SV=2	SC23A_MOUSE	86 kDa	0.297	0.204	0.45	0.45	0.621	0.25	0.562	0.397	2.54	1.03	1.1	0.505	0.562	0.397	0.683	1.03
B-cell receptor-associated protein 31 OS=Mus musculus OX=10090 GN=Bcap31 PE=1 SV=4	BAP31_MOUSE	28 kDa	2.07	1.74	1.74	2.07	2.43	2.43	2.84	0.751	24.8	22	4.37	5.72	6.51	0.959	5	3.29
Cathepsin D OS=Mus musculus OX=10090 GN=Ctsd PE=1 SV=1	CATD_MOUSE	45 kDa	1.02	1.02	0.639	0.527	0.887	0.326	1.33	0.758	3.72	1.68	1.5	1.88	1.33	0.527	1.02	1.68
Keratin, type II cytoskeletal 7 OS=Mus musculus OX=10090 GN=Krt7 PE=1 SV=1	K2C7_MOUSE	51 kDa	0.758	0.758	0.992	0.871	2.73	1.4	2.5	2.09	2.97	1.4	2.97	2.97	3.23	2.09	4.43	2.97
60S ribosomal protein L13 OS=Mus musculus OX=10090 GN=Rpl13 PE=1 SV=3	RL13_MOUSE	24 kDa	1.16	0.899	1.16	0.899	0.899	1.16	1.46	1.46	3.1	2.61	1.79	1.16	1.16	1.79	1.79	1.79
Cytoplasmic FMR1-interacting protein 1 OS=Mus musculus OX=10090 GN=Cyfip1 PE=1 SV=1	CYFP1_MOUSE	145 kDa	0.0926	0.0926	0.0926	0.0687	0.628	0.334	0.221	0.628	1.42	0.592	0.628	0.592	0.701	0.221	0.523	0.557
Purine nucleoside phosphorylase OS=Mus musculus OX=10090 GN=Pnp PE=1 SV=2	PNPH_MOUSE	32 kDa	2.22	1.92	2.91	1.18	4.24	2.22	1.65	2.55	11.6	7.53	4.78	6.74	9.36	1.65	4.78	4.78
Fermitin family homolog 2 OS=Mus musculus OX=10090 GN=Fermt2 PE=1 SV=1	FERM2_MOUSE	78 kDa	0.0858	0.0858	0.179	0.179	0.708	0.573	0.28	0.573	0.573	0.334	1.37	0.779	0.854	0.39	1.1	1.1
60S ribosomal protein L14 OS=Mus musculus OX=10090 GN=Rpl14 PE=1 SV=3	RL14_MOUSE	24 kDa	0.939	0.698	0.939	0.939	1.53	0.698	2.29	1.53	2.76	2.29	1.88	1.53	1.53	1.88	1.88	1.88
Glutathione S-transferase Mu 1 OS=Mus musculus OX=10090 GN=Gstm1 PE=1 SV=2	GSTM1_MOUSE	26 kDa	3.78	5.08	2.76	1.95	4.39	2.76	5.86	2.76	66.5	40.7	11.5	14.9	21.9	8.84	11.5	11.5
Leukotriene A-4 hydrolase OS=Mus musculus OX=10090 GN=Lta4h PE=1 SV=4	LKHA4_MOUSE	69 kDa	0.26	0.0969	0.149	0.0969	0.516	0.149	0.911	0.448	2.65	0.911	1.3	1.2	1.52	0.911	1.52	0.911
60S ribosomal protein L8 OS=Mus musculus OX=10090 GN=Rpl8 PE=1 SV=2	RL8_MOUSE	28 kDa	0.959	0.751	1.45	0.751	1.45	1.45	0.959	0.399	3.8	3.8	2.07	1.74	1.74	0.959	1.74	2.07
AP-1 complex subunit beta-1 OS=Mus musculus OX=10090 GN=Ap1b1 PE=1 SV=2	AP1B1_MOUSE	104 kDa	0.541	0.404	0.743	0.589	2.13	0.541	0.972	1.23	2.55	1.1	1.77	1.77	2.04	0.639	1.95	1.52
NADP-dependent malic enzyme OS=Mus musculus OX=10090 GN=Me1 PE=1 SV=2	MAOX_MOUSE	64 kDa	0.491	0.567	0.913	0.418	0.567	0.161	2.15	0.418	2.15	0.418	3.47	2.85	2.31	2.15	2	2.66
Microtubule-associated protein 4 OS=Mus musculus OX=10090 GN=Map4 PE=1 SV=3	MAP4_MOUSE	117 kDa	0.178	0.116	0.0856	0.178	0.549	0.279	0.147	0.729	0.389	0.389	1.15	0.636	0.876	0.315	0.826	0.876
Coatomer subunit delta OS=Mus musculus OX=10090 GN=Arcn1 PE=1 SV=2	COPD_MOUSE	57 kDa	0.321	0.397	0.746	0.562	1.06	0.321	1.18	0.651	1.44	0.321	0.951	1.44	1.06	1.06	1.31	1.06
DNA damage-binding protein 1 OS=Mus musculus OX=10090 GN=Ddb1 PE=1 SV=2	DDB1_MOUSE	127 kDa	0	0	0.052	0	0.5	0.256	0.39	0.194	0.703	0.321	0.355	0.355	0.39	0.194	0.39	0.355
Malate dehydrogenase, cytoplasmic OS=Mus musculus OX=10090 GN=Mdh1 PE=1 SV=3	MDHC_MOUSE	37 kDa	1.59	0.997	2.99	1.82	1.82	0.832	2.35	1.59	1.82	2.66	3.35	2.66	3.74	1.82	3.35	2.66
60S ribosomal protein L10a OS=Mus musculus OX=10090 GN=Rpl10a PE=1 SV=3	RL10A_MOUSE	25 kDa	2.98	2.1	1.73	2.51	0.652	0.873	2.98	2.51	14.8	8.58	1.73	4.8	5.57	3.51	4.8	1.12
14-3-3 protein eta OS=Mus musculus OX=10090 GN=Ywhah PE=1 SV=2	1433F_MOUSE	28 kDa	11.9	10.5	9.33	5.62	8.24	4.92	2.04	3.74	13.4	15.1	15.1	11.9	13.4	6.4	4.92	15.1
Phosphoglucomutase-1 OS=Mus musculus OX=10090 GN=Pgm1 PE=1 SV=4	PGM1_MOUSE	61 kDa	0.964	0.771	0.865	0.681	0.964	0.297	1.83	1.3	3.28	0.865	4.27	1.68	1.18	0.865	1.42	3.75
CAD protein OS=Mus musculus OX=10090 GN=Cad PE=1 SV=1	PYR1_MOUSE	243 kDa	0	0	0	0	0.142	0.127	0.157	0.0973	0.253	0	0.253	0.188	0.27	0.112	0.304	0.253
Transmembrane emp24 domain-containing protein 2 OS=Mus musculus OX=10090 GN=Tmed2 PE=1 SV=1	TMED2_MOUSE	23 kDa	1.28	0.988	0.51	0	0.51	0.51	0.988	0.988	8.01	4.97	2.95	1.28	0.732	0.988	0.51	3.53
Myosin regulatory light chain 12B OS=Mus musculus OX=10090 GN=Myl12b PE=1 SV=2	ML12B_MOUSE	20 kDa	6.66	2.5	6.66	4.6	6.66	3.79	1.19	3.79	13.3	21.9	9.47	7.95	9.47	9.47	7.95	5.55
40S ribosomal protein S11 OS=Mus musculus OX=10090 GN=Rps11 PE=1 SV=3	RS11_MOUSE	18 kDa	0.652	0.953	0.953	0.953	1.73	1.31	0.652	0.953	2.23	2.81	1.31	3.51	1.73	2.23	1.73	1.73
Transmembrane 9 superfamily member 2 OS=Mus musculus OX=10090 GN=Tm9sf2 PE=1 SV=1	TM9S2_MOUSE	75 kDa	0.136	0.29	0	0	0.237	0.237	0.29	0.237	0.665	0.405	0.665	0.346	0.29	0.185	0.237	0.665
F-box only protein 50 OS=Mus musculus OX=10090 GN=Nccrp1 PE=1 SV=2	FBX50_MOUSE	30 kDa	0.859	1.06	1.06	0.363	1.29	1.06	2.83	2.45	1.53	1.81	2.83	3.25	3.71	1.06	3.71	2.45
Mitogen-activated protein kinase 1 OS=Mus musculus OX=10090 GN=Mapk1 PE=1 SV=3	MK01_MOUSE	41 kDa	1.51	1.71	0.71	0.994	1.51	2.68	2.41	1.32	3.29	2.98	4	2.98	4	0.467	1.93	3.29
Galectin-9 OS=Mus musculus OX=10090 GN=Lgals9 PE=1 SV=1	LEG9_MOUSE	40 kDa	0	0	0.268	0.268	0.486	0.486	1.04	0.741	0.486	0.373	1.59	0.884	0.884	0.486	1.04	1.59
Ras-related protein Rab-7a OS=Mus musculus OX=10090 GN=Rab7a PE=1 SV=2	RAB7A_MOUSE	23 kDa	2.78	2.78	1.9	1.9	1.9	1.54	0.944	1.9	9.96	6.35	1.9	7.4	3.93	3.93	2.31	1.9
Glycogen phosphorylase, liver form OS=Mus musculus OX=10090 GN=Pygl PE=1 SV=4	PYGL_MOUSE	97 kDa	0.104	0	0.141	0	0.437	0.179	0.437	0.259	1.96	0.869	0.869	0.534	0.997	0.0681	0.75	0.639
Estradiol 17-beta-dehydrogenase 2 OS=Mus musculus OX=10090 GN=Hsd17b2 PE=1 SV=2	DHB2_MOUSE	42 kDa	0	0	0	0	0.163	0	0.354	0.163	3.54	3.21	0.575	0.575	0.46	0	0.46	0.46
Alcohol dehydrogenase [NADP(+)] OS=Mus musculus OX=10090 GN=Akr1a1 PE=1 SV=3	AK1A1_MOUSE	37 kDa	2.99	1.59	2.08	0.997	0.832	0.68	2.99	2.08	2.99	2.99	3.35	2.66	3.74	1.18	2.08	2.99
60S ribosomal protein L26 OS=Mus musculus OX=10090 GN=Rpl26 PE=1 SV=1	RL26_MOUSE	17 kDa	2.49	1.04	2.49	2.49	3.18	1.44	1.04	3.18	11.2	7.53	3.99	1.92	3.18	3.99	3.18	3.99
Actin-related protein 2/3 complex subunit 1B OS=Mus musculus OX=10090 GN=Arpc1b PE=1 SV=4	ARC1B_MOUSE	41 kDa	0	0	0.167	0	0.588	0.853	0.47	0.715	0.47	0.361	0.853	0.715	0.715	0.588	0.715	0.853
Minor histocompatibility antigen H13 OS=Mus musculus OX=10090 GN=Hm13 PE=1 SV=1	HM13_MOUSE	42 kDa	0.256	0.256	0.256	0.256	0.164	0.164	0.256	0.256	0.701	0.355	0.461	0.355	0.256	0.256	0.256	0.461
4-trimethylaminobutyraldehyde dehydrogenase OS=Mus musculus OX=10090 GN=Aldh9a1 PE=1 SV=1	AL9A1_MOUSE	54 kDa	0.812	1.04	1.04	0.708	0.708	0.346	1.75	1.17	3.17	1.75	1.92	1.3	1.17	0.812	1.3	1.92
Adenosylhomocysteinase OS=Mus musculus OX=10090 GN=Ahcy PE=1 SV=3	SAHH_MOUSE	48 kDa	0.948	0.492	1.08	1.23	1.54	0.948	0.822	1.38	4.3	2.79	1.91	2.32	2.32	1.08	3.34	1.91
Dynactin subunit 1 OS=Mus musculus OX=10090 GN=Dctn1 PE=1 SV=3	DCTN1_MOUSE	142 kDa	0.313	0.12	0.0705	0.095	0.313	0.227	0.227	0.284	1.32	0.611	0.505	0.199	0.505	0.095	0.313	0.471
Vesicle-associated membrane protein-associated protein A OS=Mus musculus OX=10090 GN=Vapa PE=1 SV=2	VAPA_MOUSE	28 kDa	1.2	0.755	1.75	0.964	2.08	2.08	1.2	0.568	2.86	2.86	1.75	2.86	3.31	0.568	2.45	1.2
Translationally-controlled tumor protein OS=Mus musculus OX=10090 GN=Tpt1 PE=1 SV=1	TCTP_MOUSE	19 kDa	3.19	3.19	8.28	6.91	3.19	3.19	0	3.91	5.75	5.75	5.75	6.91	8.28	6.91	6.91	6.91
Ubiquitin carboxyl-terminal hydrolase 5 OS=Mus musculus OX=10090 GN=Usp5 PE=1 SV=1	UBP5_MOUSE	96 kDa	0.222	0.222	0.445	0.351	0.545	0.182	0.397	0.494	0.708	0.545	0.494	0.445	0.652	0.264	0.708	0.445
Nucleoside diphosphate kinase B OS=Mus musculus OX=10090 GN=Nme2 PE=1 SV=1	NDKB_MOUSE	17 kDa	58.4	28.2	40.6	40.6	19.5	28.2	1.9	28.2	40.6	48.7	69.9	58.4	143	48.7	28.2	58.4
Argininosuccinate synthase OS=Mus musculus OX=10090 GN=Ass1 PE=1 SV=1	ASSY_MOUSE	47 kDa	0.146	0.227	0.146	0	0.612	0.146	0.979	0.726	6.74	2.66	1.43	1.12	1.43	0.407	1.43	1.12
C-1-tetrahydrofolate synthase, cytoplasmic OS=Mus musculus OX=10090 GN=Mthfd1 PE=1 SV=4	C1TC_MOUSE	101 kDa	0.0655	0.0655	0.289	0.289	0.609	0.21	0.51	0.661	1.35	0.609	0.77	0.33	0.609	0.172	0.661	0.886
High mobility group protein B1 OS=Mus musculus OX=10090 GN=Hmgb1 PE=1 SV=2	HMGB1_MOUSE	25 kDa	1.41	1.73	4.11	2.51	2.1	2.1	0.873	1.41	5.57	3.51	5.57	4.8	4.8	0.457	1.12	4.11
Early endosome antigen 1 OS=Mus musculus OX=10090 GN=Eea1 PE=1 SV=2	EEA1_MOUSE	161 kDa	0.0833	0.0408	0	0	0.0408	0	0.0618	0.0408	0.377	0.128	0.221	0.0618	0.0618	0	0.128	0.197
Calpain small subunit 1 OS=Mus musculus OX=10090 GN=Capns1 PE=1 SV=1	CPNS1_MOUSE	28 kDa	1.16	0.939	2.01	0.939	1.42	0.939	0.555	0.736	4.23	2.76	2.76	1.7	1.7	1.16	1.7	3.2
Reticulon-4 OS=Mus musculus OX=10090 GN=Rtn4 PE=1 SV=2	RTN4_MOUSE	127 kDa	0.135	0.0521	0.107	0.0791	0.165	0.107	0.165	0.289	0.501	0.322	0.225	0.289	0.194	0.107	0.225	0.135
Ras-related protein Rab-1B OS=Mus musculus OX=10090 GN=Rab1b PE=1 SV=1	RAB1B_MOUSE	22 kDa	2.07	1.66	2.53	1.66	4.37	3.06	3.67	3.06	17.9	6.1	5.17	4.37	4.37	6.1	3.67	5.17
Very-long-chain enoyl-CoA reductase OS=Mus musculus OX=10090 GN=Tecr PE=1 SV=1	TECR_MOUSE	36 kDa	0	0	0	0	0.419	0.419	0.845	0.191	1.2	0.69	0.845	0.419	0.419	0.549	0.69	0.845
40S ribosomal protein S15a OS=Mus musculus OX=10090 GN=Rps15a PE=1 SV=2	RS15A_MOUSE	15 kDa	2.42	1.27	4.16	5.33	2.42	3.2	0	2.42	16.6	3.2	4.16	8.54	8.54	8.54	4.16	4.16
S-formylglutathione hydrolase OS=Mus musculus OX=10090 GN=Esd PE=1 SV=1	ESTD_MOUSE	31 kDa	0.652	0.495	0.495	0.652	0.652	0.495	1.73	0.352	8.12	6.46	5.1	7.24	3.99	1.23	3.51	3.99
Myristoylated alanine-rich C-kinase substrate OS=Mus musculus OX=10090 GN=Marcks PE=1 SV=2	MARCS_MOUSE	30 kDa	0.374	0.374	0.528	0.374	0	0	0.374	1.33	1.59	0.888	2.96	0.888	0.888	0.698	0.236	2.96
60S ribosomal protein L23a OS=Mus musculus OX=10090 GN=Rpl23a PE=1 SV=1	RL23A_MOUSE	18 kDa	1.01	1.39	3.8	1.85	3.8	3.03	0	1.39	7.1	3.03	2.39	3.8	7.1	3.8	3.03	1.85
Multidrug resistance protein 1B OS=Mus musculus OX=10090 GN=Abcb1b PE=1 SV=1	MDR1B_MOUSE	141 kDa	0	0	0	0	0	0.0467	0.0956	0	0.256	0.173	0.0467	0.0467	0.0709	0	0.0956	0.0467
Ras-related protein Rab-14 OS=Mus musculus OX=10090 GN=Rab14 PE=1 SV=3	RAB14_MOUSE	24 kDa	1.19	0.921	0.921	0.921	3.21	0.686	0.921	1.49	8.21	6.09	2.69	1.84	4.46	1.49	3.79	2.24
UDP-N-acetylhexosamine pyrophosphorylase-like protein 1 OS=Mus musculus OX=10090 GN=Uap1l1 PE=1 SV=1	UAP1L_MOUSE	57 kDa	0.483	0.401	0.252	0.401	0.755	0.184	0.755	0.755	2.86	1.2	1.08	0.755	1.08	0.659	1.08	0.964
D-3-phosphoglycerate dehydrogenase OS=Mus musculus OX=10090 GN=Phgdh PE=1 SV=3	SERA_MOUSE	57 kDa	0.326	0.119	0.402	0.326	0.967	0.484	0.859	0.967	1.61	0.967	1.2	0.859	0.967	0.757	1.08	1.2
Prolactin-3B1 OS=Mus musculus OX=10090 GN=Prl3b1 PE=1 SV=1	PR3B1_MOUSE	25 kDa	1.7	1.38	1.7	1.1	0.858	1.7	0.642	0.858	7.22	5.42	1.7	2.45	1.7	2.91	1.1	1.38
Extended synaptotagmin-2 OS=Mus musculus OX=10090 GN=Esyt2 PE=1 SV=1	ESYT2_MOUSE	94 kDa	0	0	0.0705	0	0.0705	0	0.359	0	0.784	0.313	0.313	0.186	0.406	0.108	0.406	0.313
AP-1 complex subunit gamma-1 OS=Mus musculus OX=10090 GN=Ap1g1 PE=1 SV=3	AP1G1_MOUSE	91 kDa	0.151	0	0.151	0.192	0.324	0.192	0.324	0.234	0.471	0.372	0.324	0.372	0.471	0.324	0.324	0.324
N-acetylneuraminate lyase OS=Mus musculus OX=10090 GN=Npl PE=1 SV=1	NPL_MOUSE	35 kDa	0.715	0.715	0.197	0.197	0.568	0.433	0.876	1.05	6.23	5.61	1.94	2.22	2.52	0.568	2.52	2.22
26S proteasome non-ATPase regulatory subunit 7 OS=Mus musculus OX=10090 GN=Psmd7 PE=1 SV=2	PSMD7_MOUSE	37 kDa	1.18	1.18	0.997	0.541	1.59	0.68	1.82	1.59	0.68	1.82	1.37	3.35	2.99	1.59	2.99	1.37
Vesicle-fusing ATPase OS=Mus musculus OX=10090 GN=Nsf PE=1 SV=2	NSF_MOUSE	83 kDa	0.123	0.0806	0.123	0.214	0.859	0.214	0	0.473	0.859	0.312	0.788	0.532	1.09	0	0.473	0.788
Galactokinase OS=Mus musculus OX=10090 GN=Galk1 PE=1 SV=2	GALK1_MOUSE	42 kDa	0.962	0.962	0.962	0.821	0.962	0.962	1.28	1.65	1.65	1.65	1.28	1.65	1.85	0.689	1.28	1.28
Methanethiol oxidase OS=Mus musculus OX=10090 GN=Selenbp1 PE=1 SV=2	SBP1_MOUSE	53 kDa	0.438	0.528	0	0.129	1.34	0.199	0.947	0.833	1.48	0.725	1.8	1.07	0.947	0.725	1.34	1.8
Acidic leucine-rich nuclear phosphoprotein 32 family member A OS=Mus musculus OX=10090 GN=Anp32a PE=1 SV=1	AN32A_MOUSE	29 kDa	0.934	0.246	0.552	0.552	1.69	0.934	0.552	1.16	2	0.733	1.69	1.16	1.41	0.733	1.16	2
AP-2 complex subunit mu OS=Mus musculus OX=10090 GN=Ap2m1 PE=1 SV=1	AP2M1_MOUSE	50 kDa	0	0	0	0	0	0.212	0.137	0.137	0	0.137	0.377	0.137	0.377	0.212	0.468	0.468
Importin-4 OS=Mus musculus OX=10090 GN=Ipo4 PE=1 SV=1	IPO4_MOUSE	119 kDa	0	0	0	0	0.309	0.0842	0.458	0.24	0.539	0.309	0.419	0.274	0.498	0.0842	0.498	0.382
Alpha-aminoadipic semialdehyde dehydrogenase OS=Mus musculus OX=10090 GN=Aldh7a1 PE=1 SV=4	AL7A1_MOUSE	59 kDa	0.628	0.461	0.542	0.242	0.242	0	1.25	0.242	4.66	2.67	1.8	0.719	1.02	0.384	1.25	1.65
Cysteine and glycine-rich protein 1 OS=Mus musculus OX=10090 GN=Csrp1 PE=1 SV=3	CSRP1_MOUSE	21 kDa	0.352	0	0.829	0	0.573	0.352	0	0.573	3.52	1.88	4.26	0.829	1.13	0.573	1.13	2.89
Putative hexokinase HKDC1 OS=Mus musculus OX=10090 GN=Hkdc1 PE=2 SV=1	HKDC1_MOUSE	102 kDa	0	0	0	0	0.246	0	0.457	0.17	0.873	0.285	0.457	0.285	0.368	0.207	0.412	0.412
Puromycin-sensitive aminopeptidase OS=Mus musculus OX=10090 GN=Npepps PE=1 SV=2	PSA_MOUSE	103 kDa	0.0641	0.0641	0.132	0.0977	0.696	0.205	0.282	0.452	0.696	0.498	0.92	0.545	0.696	0.205	0.805	0.861
Aspartate--tRNA ligase, cytoplasmic OS=Mus musculus OX=10090 GN=Dars PE=1 SV=2	SYDC_MOUSE	57 kDa	0.118	0	0	0	0.321	0.182	0.321	0.25	1.31	0.118	0.951	0.321	0.562	0.182	0.746	0.846
Small nuclear ribonucleoprotein Sm D1 OS=Mus musculus OX=10090 GN=Snrpd1 PE=1 SV=1	SMD1_MOUSE	13 kDa	0	0	0	0	0.978	0.978	0	0.978	0.978	0	1.48	0.978	1.48	0.978	1.48	1.48
UDP-glucose 6-dehydrogenase OS=Mus musculus OX=10090 GN=Ugdh PE=1 SV=1	UGDH_MOUSE	55 kDa	0	0.261	0.337	0.337	0.787	0.19	1.01	0.787	0.686	0.261	1.68	0.787	0.787	0.686	1.01	1.68
Monocarboxylate transporter 1 OS=Mus musculus OX=10090 GN=Slc16a1 PE=1 SV=1	MOT1_MOUSE	53 kDa	0.127	0.127	0	0	0.127	0.127	0.348	0.196	0.817	0.612	0.431	0.27	0.27	0.127	0.196	0.431
Transmembrane protein 14C OS=Mus musculus OX=10090 GN=Tmem14c PE=1 SV=1	TM14C_MOUSE	12 kDa	1.8	1.17	0	0	1.17	0.674	3.69	2.63	3.69	1.8	6.85	0.674	3.69	1.17	3.69	6.85
Splicing factor 3B subunit 3 OS=Mus musculus OX=10090 GN=Sf3b3 PE=1 SV=1	SF3B3_MOUSE	136 kDa	0	0	0	0	0.329	0	0.153	0	0.298	0.153	0.153	0.298	0.181	0.0486	0.181	0.153
Glutathione S-transferase P 1 OS=Mus musculus OX=10090 GN=Gstp1 PE=1 SV=2	GSTP1_MOUSE	24 kDa	1.52	1.21	1.21	1.52	0.933	0.694	0	0.485	6.22	3.86	1.21	7.24	2.74	1.87	1.87	1.21
Elongation factor 1-beta OS=Mus musculus OX=10090 GN=Eef1b PE=1 SV=5	EF1B_MOUSE	25 kDa	0.884	0.884	1.14	0.66	0.66	0.288	0.462	0.66	2.55	1.14	2.13	0.884	1.14	0.288	0.884	1.75
Proteasome subunit beta type-2 OS=Mus musculus OX=10090 GN=Psmb2 PE=1 SV=1	PSB2_MOUSE	23 kDa	1.59	0.975	1.97	1.59	2.4	0.504	0	1.26	2.4	2.9	2.9	2.4	2.9	2.4	0.975	2.9
Ras-related protein Rab-2A OS=Mus musculus OX=10090 GN=Rab2a PE=1 SV=1	RAB2A_MOUSE	24 kDa	0.698	0.303	0.303	0.303	0.488	0.488	0.698	0.303	3.29	1.21	1.53	0.939	1.21	0.939	0.939	1.53
Histone H1.0 OS=Mus musculus OX=10090 GN=H1f0 PE=2 SV=4	H10_MOUSE	21 kDa	0.812	0.812	0.812	0.812	0.562	0.812	0.346	1.1	1.44	1.1	1.1	2.28	1.83	0.346	1.44	1.44
Eukaryotic translation initiation factor 2 subunit 3, X-linked OS=Mus musculus OX=10090 GN=Eif2s3x PE=1 SV=2	IF2G_MOUSE	51 kDa	0.205	0.133	0.205	0	0.133	0.133	0.546	0.751	1.25	0.453	0.864	0.133	0.864	0.205	0.453	0.751
Unconventional myosin-VI OS=Mus musculus OX=10090 GN=Myo6 PE=1 SV=1	MYO6_MOUSE	146 kDa	0	0	0	0	0.192	0	0.0919	0.116	0.421	0.141	0.302	0.141	0.219	0.0449	0.302	0.273
Sterol O-acyltransferase 1 OS=Mus musculus OX=10090 GN=Soat1 PE=1 SV=2	SOAT1_MOUSE	64 kDa	0.105	0.162	0	0	0.162	0	0.222	0.162	0.42	0.284	0.284	0.105	0.162	0.105	0.162	0.222
40S ribosomal protein S23 OS=Mus musculus OX=10090 GN=Rps23 PE=1 SV=3	RS23_MOUSE	16 kDa	0.474	0	0.474	0	2.2	0.474	0.79	1.17	2.89	4.74	2.2	2.89	3.72	1.17	1.64	1.64
Glycogen phosphorylase, brain form OS=Mus musculus OX=10090 GN=Pygb PE=1 SV=3	PYGB_MOUSE	97 kDa	0.142	0.0686	0.142	0.18	0.44	0.18	0.44	0.261	1.45	0.539	0.591	0.644	0.877	0.18	0.591	0.539
Transmembrane 9 superfamily member 3 OS=Mus musculus OX=10090 GN=Tm9sf3 PE=1 SV=1	TM9S3_MOUSE	68 kDa	0.0992	0.208	0	0	0.0992	0	0.152	0.0992	0.531	0.393	0.328	0	0.152	0.208	0.267	0.208
Phosphatidylethanolamine-binding protein 1 OS=Mus musculus OX=10090 GN=Pebp1 PE=1 SV=3	PEBP1_MOUSE	21 kDa	1.1	1.44	1.44	2.28	1.44	0.562	0	1.1	4.95	4.13	1.83	2.28	2.81	3.42	1.44	1.83
ER lumen protein-retaining receptor 2 OS=Mus musculus OX=10090 GN=Kdelr2 PE=1 SV=1	ERD22_MOUSE	24 kDa	0.291	0	0	0	0.291	0	0.894	0.667	2.16	0.467	2.16	0.467	0.894	0.291	0.291	1.45
Atlastin-3 OS=Mus musculus OX=10090 GN=Atl3 PE=1 SV=1	ATLA3_MOUSE	61 kDa	0.171	0.111	0.372	0.111	0.446	0	0.446	0.372	1.2	0.607	0.694	0.372	0.984	0.446	0.694	0.607
DNA topoisomerase 1 OS=Mus musculus OX=10090 GN=Top1 PE=1 SV=2	TOP1_MOUSE	91 kDa	0.0731	0.0731	0	0.0731	0.236	0.193	0	0.152	0.236	0.112	0.423	0.152	0.28	0	0.326	0.326
Golgin subfamily A member 4 OS=Mus musculus OX=10090 GN=Golga4 PE=1 SV=2	GOGA4_MOUSE	258 kDa	0	0	0	0	0	0	0	0	0	0	0.0254	0	0	0.0254	0.0254	0.0254
Perilipin-3 OS=Mus musculus OX=10090 GN=Plin3 PE=1 SV=1	PLIN3_MOUSE	47 kDa	0.223	0.308	0.308	0.308	0.399	0.223	0.496	0.496	1.09	0.496	0.711	0.83	0.711	0.399	0.308	0.711
Tubulin beta-2A chain OS=Mus musculus OX=10090 GN=Tubb2a PE=1 SV=1	TBB2A_MOUSE	50 kDa	26.5	15.5	42	23.2	42	8.93	30.3	51.1	44.9	19	62.1	54.5	66.2	26.5	75.4	51.1
Ras-related C3 botulinum toxin substrate 1 OS=Mus musculus OX=10090 GN=Rac1 PE=1 SV=1	RAC1_MOUSE	21 kDa	0.544	0	1.39	1.76	1.06	1.06	0.544	1.06	1.76	1.39	1.39	1.39	1.39	2.19	0.785	1.76
Protein/nucleic acid deglycase DJ-1 OS=Mus musculus OX=10090 GN=Park7 PE=1 SV=1	PARK7_MOUSE	20 kDa	0.858	0.363	2.45	0.363	1.17	1.17	0.858	0	3.71	1.17	1.17	2.45	7.75	3.71	1.53	1.17
Lysosomal protective protein OS=Mus musculus OX=10090 GN=Ctsa PE=1 SV=1	PPGB_MOUSE	54 kDa	0.426	0.344	0.344	0.125	0.702	0.702	0	0.267	1.43	1.16	0.605	0.806	0.605	0.916	0.194	0.426
Vesicle transport protein GOT1B OS=Mus musculus OX=10090 GN=Golt1b PE=1 SV=1	GOT1B_MOUSE	15 kDa	0	0	0	0	0.812	0.486	0.812	0	1.21	1.21	0.812	0.486	0.812	0.812	0.812	0.812
Long-chain-fatty-acid--CoA ligase 5 OS=Mus musculus OX=10090 GN=Acsl5 PE=1 SV=1	ACSL5_MOUSE	76 kDa	0	0	0	0	0.0876	0	0.183	0.134	1.04	0.587	0.183	0	0.342	0.0876	0.183	0.183
V-type proton ATPase subunit H OS=Mus musculus OX=10090 GN=Atp6v1h PE=1 SV=1	VATH_MOUSE	56 kDa	0.187	0.256	0	0.121	0.256	0	0.187	0.256	0.408	0.33	0.33	0.256	0.256	0.187	0.187	0.33
Retinoid-inducible serine carboxypeptidase OS=Mus musculus OX=10090 GN=Scpep1 PE=1 SV=2	RISC_MOUSE	51 kDa	0.548	0.206	0.548	0.454	0.366	0.206	0	0.283	0.753	0.454	0.647	0.548	0.866	0.548	0.548	0.548
ADP-ribosylation factor 5 OS=Mus musculus OX=10090 GN=Arf5 PE=1 SV=2	ARF5_MOUSE	21 kDa	5.11	0	7.27	5.11	7.27	3.52	2.34	6.11	19.4	19.4	8.62	6.11	7.27	10.2	4.26	6.11
Nuclear pore complex protein Nup160 OS=Mus musculus OX=10090 GN=Nup160 PE=1 SV=2	NU160_MOUSE	158 kDa	0.0415	0	0	0	0.107	0.0848	0.0848	0.0415	0.276	0.201	0.107	0.0629	0.107	0	0.0629	0.13
ADP-ribosylation factor-like protein 1 OS=Mus musculus OX=10090 GN=Arl1 PE=1 SV=1	ARL1_MOUSE	20 kDa	0	0.354	0.834	0.576	0.576	0.576	0.576	0.576	0.834	1.13	1.13	0.576	1.13	0.576	0.576	1.13
Mannose-P-dolichol utilization defect 1 protein OS=Mus musculus OX=10090 GN=Mpdu1 PE=1 SV=1	MPU1_MOUSE	26 kDa	0	0	0	0	0.266	0	0.603	0.266	0.424	0.424	0.266	0.424	0.424	0.424	0.424	0.266
Phosphatidylinositol-binding clathrin assembly protein OS=Mus musculus OX=10090 GN=Picalm PE=1 SV=1	PICAL_MOUSE	72 kDa	0.0935	0.196	0.0935	0	0.143	0	0.25	0.143	0.495	0.0935	0.25	0.143	0.25	0.143	0.308	0.196
Nucleolar protein 58 OS=Mus musculus OX=10090 GN=Nop58 PE=1 SV=1	NOP58_MOUSE	60 kDa	0	0	0	0	0.172	0	0.303	0.236	0.373	0	0.61	0.303	0.172	0.236	0.303	0.61
AP-3 complex subunit delta-1 OS=Mus musculus OX=10090 GN=Ap3d1 PE=1 SV=1	AP3D1_MOUSE	135 kDa	0	0	0	0	0.0488	0.0999	0.0999	0	0.074	0.074	0.126	0.0999	0.0999	0.0488	0.154	0.126
Elongator complex protein 1 OS=Mus musculus OX=10090 GN=Elp1 PE=1 SV=2	ELP1_MOUSE	150 kDa	0	0	0	0	0.044	0.044	0.0898	0.044	0.162	0	0.138	0.114	0.0667	0.044	0.0667	0.114
Phosphoserine aminotransferase OS=Mus musculus OX=10090 GN=Psat1 PE=1 SV=1	SERC_MOUSE	40 kDa	0.265	0.17	0.265	0.17	0.6	0.17	0.265	0.479	1.77	1.99	0.871	0.479	0.871	0	0.73	0.73
Choline transporter-like protein 2 OS=Mus musculus OX=10090 GN=Slc44a2 PE=1 SV=2	CTL2_MOUSE	80 kDa	0.0832	0	0.0832	0.0832	0.173	0.0832	0.221	0.221	0.681	0.323	0.323	0.323	0.271	0.0832	0.271	0.377
Cullin-4B OS=Mus musculus OX=10090 GN=Cul4b PE=1 SV=1	CUL4B_MOUSE	111 kDa	0	0	0	0	0.0597	0	0.0909	0.0597	0.156	0.123	0.0597	0.0597	0.156	0.0597	0.156	0.0597
Caveolae-associated protein 2 OS=Mus musculus OX=10090 GN=Cavin2 PE=1 SV=3	CAVN2_MOUSE	47 kDa	0.145	0.145	0	0	0.226	0	0	0.145	0.503	0.145	0.503	0.404	0.312	0.226	0.312	0.404
Eukaryotic translation initiation factor 4 gamma 2 OS=Mus musculus OX=10090 GN=Eif4g2 PE=1 SV=2	IF4G2_MOUSE	102 kDa	0	0	0	0	0.0989	0.0649	0	0.0649	0.134	0.0649	0.0989	0.0649	0.0649	0.0649	0.0649	0.0989
Sec1 family domain-containing protein 1 OS=Mus musculus OX=10090 GN=Scfd1 PE=1 SV=1	SCFD1_MOUSE	72 kDa	0	0	0.142	0	0.0925	0	0.193	0.304	0.363	0.193	0.247	0.193	0.363	0	0.424	0.193
Unconventional myosin-Id OS=Mus musculus OX=10090 GN=Myo1d PE=1 SV=1	MYO1D_MOUSE	116 kDa	0	0	0	0	0.0569	0	0.0866	0.0569	0.0866	0.0569	0.117	0	0.0569	0.0569	0.0569	0.0866
Plastin-1 OS=Mus musculus OX=10090 GN=Pls1 PE=1 SV=1	PLSI_MOUSE	70 kDa	0	0	0	0	0	0	0.505	0.505	1.84	0.888	0.505	0.313	0.574	0	0.438	0.374
Farnesyl pyrophosphate synthase OS=Mus musculus OX=10090 GN=Fdps PE=1 SV=1	FPPS_MOUSE	41 kDa	0.367	0.367	0.169	0.169	0.598	0.367	0.367	0.478	0.478	0.728	0.728	1.02	1.02	0.367	0.367	0.728
Platelet-activating factor acetylhydrolase IB subunit beta OS=Mus musculus OX=10090 GN=Pafah1b2 PE=1 SV=2	PA1B2_MOUSE	26 kDa	0.277	0.444	0.444	0.277	0.632	0.632	0	0.277	3.34	1.36	0.632	0.844	1.36	0.632	1.36	0.632
Proteasome subunit beta type-7 OS=Mus musculus OX=10090 GN=Psmb7 PE=1 SV=1	PSB7_MOUSE	30 kDa	0.523	0.371	0.692	0.371	1.09	0.523	0.371	0	2.53	1.86	1.09	1.58	1.86	0	0.879	0.879
Fibronectin type-III domain-containing protein 3A OS=Mus musculus OX=10090 GN=Fndc3a PE=1 SV=3	FND3A_MOUSE	132 kDa	0	0	0	0	0	0	0.0499	0	0.0758	0	0.13	0.0499	0.102	0.0758	0.0758	0.13
Transmembrane 9 superfamily member 4 OS=Mus musculus OX=10090 GN=Tm9sf4 PE=1 SV=1	TM9S4_MOUSE	75 kDa	0	0	0	0	0.0895	0.137	0.137	0	0.822	0.35	0.293	0.137	0.137	0.137	0.187	0.293
PDZ and LIM domain protein 5 OS=Mus musculus OX=10090 GN=Pdlim5 PE=1 SV=4	PDLI5_MOUSE	63 kDa	0	0	0	0	0.106	0	0.106	0.106	0.106	0.163	0.106	0.106	0.106	0.163	0.223	0.106
Poly [ADP-ribose] polymerase 1 OS=Mus musculus OX=10090 GN=Parp1 PE=1 SV=3	PARP1_MOUSE	113 kDa	0	0	0	0	0.186	0	0	0	0.0889	0	0.12	0.12	0.153	0.0889	0.0889	0.12
Nucleolar protein 56 OS=Mus musculus OX=10090 GN=Nop56 PE=1 SV=2	NOP56_MOUSE	64 kDa	0	0	0.104	0.104	0.104	0.104	0.281	0.219	0	0	0.487	0.415	1.21	0.16	0.725	0.487
Proteasome subunit beta type-4 OS=Mus musculus OX=10090 GN=Psmb4 PE=1 SV=1	PSB4_MOUSE	29 kDa	1.13	0.54	0.91	0.382	1.13	0.382	0	0.715	2.28	1.94	0.91	1.64	1.94	1.94	1.37	0.91
Protein CREG1 OS=Mus musculus OX=10090 GN=Creg1 PE=1 SV=1	CREG1_MOUSE	24 kDa	0	0	0	0	0	0	0	0.291	0.894	0.667	0.467	0.467	0.467	0.894	0.467	0.467
Glutathione S-transferase omega-1 OS=Mus musculus OX=10090 GN=Gsto1 PE=1 SV=2	GSTO1_MOUSE	27 kDa	0.256	0	0.407	0	0.256	0.576	0.256	0.407	2.12	1.22	1.49	1.22	1.49	0.407	0.766	1.49
U2 small nuclear ribonucleoprotein A' OS=Mus musculus OX=10090 GN=Snrpa1 PE=1 SV=2	RU2A_MOUSE	28 kDa	1.17	1.17	1.43	0.557	0.557	0.557	0.248	0.944	1.71	1.17	1.17	1.71	1.43	0.394	1.71	1.17
Acetyl-coenzyme A synthetase 2-like, mitochondrial OS=Mus musculus OX=10090 GN=Acss1 PE=1 SV=1	ACS2L_MOUSE	75 kDa	0	0	0	0.137	0	0	0.35	0.137	0.602	0.535	0.187	0.0895	0.293	0	0.239	0.187
Proteasome subunit beta type-6 OS=Mus musculus OX=10090 GN=Psmb6 PE=1 SV=3	PSB6_MOUSE	25 kDa	0.448	0.448	0.448	0.638	0.448	0.638	0	0.448	0.854	1.1	1.1	0.854	0.448	0.448	0.448	0.854
Host cell factor 1 OS=Mus musculus OX=10090 GN=Hcfc1 PE=1 SV=2	HCFC1_MOUSE	210 kDa	0	0	0	0	0	0	0.0311	0	0	0	0	0.047	0.047	0.0311	0.047	0.047
Aquaporin-1 OS=Mus musculus OX=10090 GN=Aqp1 PE=1 SV=3	AQP1_MOUSE	29 kDa	0.244	0	0	0	0.244	0.244	0.244	0.387	0.387	0	0.725	0.387	0.244	0.387	0.387	0.387
Obg-like ATPase 1 OS=Mus musculus OX=10090 GN=Ola1 PE=1 SV=1	OLA1_MOUSE	45 kDa	0.237	0.237	0.328	0.237	0.328	0.152	0.328	0.425	0.53	0.425	0.425	0.53	0.328	0.237	0.328	0.328
Cystatin-B OS=Mus musculus OX=10090 GN=Cstb PE=1 SV=1	CYTB_MOUSE	11 kDa	0.723	0.723	0	0	0.723	0	0	0.723	2.9	0.723	0.723	0.723	1.97	0.723	1.26	0.723
Signal transducer and activator of transcription 3 OS=Mus musculus OX=10090 GN=Stat3 PE=1 SV=2	STAT3_MOUSE	88 kDa	0	0	0	0	0.157	0.0755	0.115	0.2	0.244	0.0755	0.2	0.2	0.2	0	0.244	0.2
Quinone oxidoreductase OS=Mus musculus OX=10090 GN=Cryz PE=1 SV=1	QOR_MOUSE	35 kDa	0.307	0	0	0	0.196	0	0.307	0	1.24	1.44	0.563	0.307	0.43	0	0.563	0.563
ELAV-like protein 1 OS=Mus musculus OX=10090 GN=Elavl1 PE=1 SV=2	ELAV1_MOUSE	36 kDa	0.191	0	0	0	0.418	0.418	0.299	0.191	0.841	0.299	0.547	0.688	0.688	0.191	0.688	0.418
Lysophospholipid acyltransferase 5 OS=Mus musculus OX=10090 GN=Lpcat3 PE=1 SV=1	MBOA5_MOUSE	56 kDa	0.12	0	0	0	0.12	0.12	0.186	0.186	0.488	0.406	0.255	0.255	0.255	0.255	0.255	0.255
Cleavage and polyadenylation specificity factor subunit 5 OS=Mus musculus OX=10090 GN=Nudt21 PE=1 SV=1	CPSF5_MOUSE	26 kDa	0.816	0.27	1.05	0.816	0.27	0.431	0	0.816	3.19	1.93	0.816	1.05	1.93	1.05	1.31	0.431
Glyoxylate reductase/hydroxypyruvate reductase OS=Mus musculus OX=10090 GN=Grhpr PE=1 SV=1	GRHPR_MOUSE	35 kDa	0.307	0	0.307	0	0.307	0.307	1.24	0.709	4	1.67	1.04	0.869	1.04	0.196	1.24	0.869
60S ribosomal protein L34 OS=Mus musculus OX=10090 GN=Rpl34 PE=1 SV=2	RL34_MOUSE	13 kDa	0	0	0	0.576	0	0.576	0.576	0	2.12	0.576	0.576	0.576	0.978	0.576	0.978	0.576
Elongation of very long chain fatty acids protein 1 OS=Mus musculus OX=10090 GN=Elovl1 PE=1 SV=1	ELOV1_MOUSE	33 kDa	0	0	0	0	0	0	0	0	0	0	0.336	0.471	0.62	0	0.471	0.471
Phosphatidate cytidylyltransferase 2 OS=Mus musculus OX=10090 GN=Cds2 PE=1 SV=1	CDS2_MOUSE	51 kDa	0	0.132	0.132	0.132	0.132	0.132	0	0.204	0.543	0.363	0.363	0.204	0.204	0	0.132	0.363
Aspartyl/asparaginyl beta-hydroxylase OS=Mus musculus OX=10090 GN=Asph PE=1 SV=1	ASPH_MOUSE	83 kDa	0.123	0.167	0	0.123	0.213	0.0801	0.167	0.123	0.715	0.588	0.213	0.213	0.26	0.123	0.31	0.213
Rho-related GTP-binding protein RhoC OS=Mus musculus OX=10090 GN=Rhoc PE=1 SV=2	RHOC_MOUSE	22 kDa	2.57	2.57	4.46	3.74	3.11	0	0	2.1	4.46	4.46	3.11	6.24	5.28	5.28	2.57	2.57
Beta-galactosidase OS=Mus musculus OX=10090 GN=Glb1 PE=1 SV=1	BGAL_MOUSE	73 kDa	0.14	0.191	0.14	0.0915	0.0915	0	0.0915	0	0.618	0.191	0.191	0.3	0.191	0.245	0.14	0.191
Vacuolar protein sorting-associated protein 26A OS=Mus musculus OX=10090 GN=Vps26a PE=1 SV=1	VP26A_MOUSE	38 kDa	0	0	0	0	0	0	0	0	0.943	0.514	0.181	0.394	0	0	0	0.181
Translocating chain-associated membrane protein 1 OS=Mus musculus OX=10090 GN=Tram1 PE=1 SV=3	TRAM1_MOUSE	43 kDa	0	0	0	0	0.248	0	0	0.248	0.248	0.248	0.248	0.159	0.159	0	0.159	0.248
Serine/threonine-protein phosphatase PP1-beta catalytic subunit OS=Mus musculus OX=10090 GN=Ppp1cb PE=1 SV=3	PP1B_MOUSE	37 kDa	2.02	1.77	3.61	1.34	2.28	1.55	3.24	2.02	2.89	2.58	4.02	4.95	4.47	1.15	3.61	4.02
Glyoxalase domain-containing protein 4 OS=Mus musculus OX=10090 GN=Glod4 PE=1 SV=1	GLOD4_MOUSE	33 kDa	0.328	0.328	0.328	0.328	1.13	0.605	0.328	0	1.34	0.46	1.13	0.939	0.764	0.208	0.764	0.939
Lipase maturation factor 2 OS=Mus musculus OX=10090 GN=Lmf2 PE=1 SV=1	LMF2_MOUSE	80 kDa	0	0.0833	0	0	0	0	0.174	0	0.434	0.271	0.222	0	0.128	0	0.174	0.222
SWI/SNF complex subunit SMARCC2 OS=Mus musculus OX=10090 GN=Smarcc2 PE=1 SV=2	SMRC2_MOUSE	133 kDa	0	0	0	0	0.0754	0.0754	0	0.129	0.157	0.0497	0.157	0.0497	0.129	0	0.129	0.157
Cleft lip and palate transmembrane protein 1 homolog OS=Mus musculus OX=10090 GN=Clptm1 PE=1 SV=1	CLPT1_MOUSE	75 kDa	0	0	0	0	0.136	0.0887	0.185	0	0.346	0.185	0.29	0.185	0.185	0	0.237	0.237
Thiosulfate sulfurtransferase OS=Mus musculus OX=10090 GN=Tst PE=1 SV=3	THTR_MOUSE	33 kDa	0.208	0	0	0.208	0.208	0	0.327	0.327	2.1	1.34	0.458	0	0.761	0.208	0.602	0.327
CDK5 regulatory subunit-associated protein 3 OS=Mus musculus OX=10090 GN=Cdk5rap3 PE=1 SV=1	CK5P3_MOUSE	57 kDa	0	0	0	0	0	0	0.118	0	0.251	0.118	0.183	0	0.118	0	0	0.183
Fructose-bisphosphate aldolase B OS=Mus musculus OX=10090 GN=Aldob PE=1 SV=3	ALDOB_MOUSE	40 kDa	0	0	0	0	0.377	0	0.174	0.174	1.06	1.23	0	0.174	0.616	0.271	0.377	0
1-acyl-sn-glycerol-3-phosphate acyltransferase gamma OS=Mus musculus OX=10090 GN=Agpat3 PE=1 SV=2	PLCC_MOUSE	43 kDa	0	0	0	0	0	0	0	0	0.442	0.34	0	0.158	0	0.158	0	0
Magnesium transporter protein 1 OS=Mus musculus OX=10090 GN=Magt1 PE=1 SV=1	MAGT1_MOUSE	38 kDa	0	0	0	0	0.284	0.284	0.395	0	0.284	0.395	0.395	0.284	0.284	0.181	0.284	0.284
NADH-ubiquinone oxidoreductase chain 4 OS=Mus musculus OX=10090 GN=Mtnd4 PE=1 SV=1	NU4M_MOUSE	52 kDa	0	0	0	0	0	0.131	0.202	0.202	0.445	0.202	0.536	0	0.202	0.131	0.131	0.536
Phosphatidylinositol 4-kinase alpha OS=Mus musculus OX=10090 GN=Pi4ka PE=1 SV=2	PI4KA_MOUSE	237 kDa	0	0	0	0	0	0	0.0276	0	0.0851	0.0559	0.0417	0	0.0704	0	0.0417	0.0417
COP9 signalosome complex subunit 7a OS=Mus musculus OX=10090 GN=Cops7a PE=1 SV=2	CSN7A_MOUSE	30 kDa	0.366	0	0.516	0.366	0.516	0.231	0.231	0.366	1.07	0.682	0.516	0.682	0.516	0.516	0.366	0.366
ATP-binding cassette sub-family E member 1 OS=Mus musculus OX=10090 GN=Abce1 PE=1 SV=1	ABCE1_MOUSE	67 kDa	0	0	0.0996	0	0.209	0	0.0996	0.329	0.607	0	0.329	0.209	0.329	0.209	0.329	0.329
Glucosamine-6-phosphate isomerase 1 OS=Mus musculus OX=10090 GN=Gnpda1 PE=1 SV=3	GNPI1_MOUSE	33 kDa	0	0	0	0	1.17	0.337	0	0.622	3.27	1.17	1.39	0.969	1.39	0.473	0.214	1.39
Triokinase/FMN cyclase OS=Mus musculus OX=10090 GN=Tkfc PE=1 SV=1	TKFC_MOUSE	60 kDa	0	0	0	0	0	0	0.174	0	0.899	0.238	1.11	0.378	0.238	0.306	0.238	0.801
Na(+)/H(+) exchange regulatory cofactor NHE-RF3 OS=Mus musculus OX=10090 GN=Pdzk1 PE=1 SV=1	NHRF3_MOUSE	56 kDa	0	0	0	0	0	0	0	0	0.484	0.184	0.402	0.119	0.326	0.184	0.119	0.402
ATP-binding cassette sub-family G member 2 OS=Mus musculus OX=10090 GN=Abcg2 PE=1 SV=1	ABCG2_MOUSE	73 kDa	0	0	0	0	0	0	0	0	0.192	0.14	0.0916	0	0	0	0.0916	0.0916
Alpha-crystallin A chain OS=Mus musculus OX=10090 GN=Cryaa PE=2 SV=1	CRYAA_MOUSE	22 kDa	0	0	0.516	0.742	0.32	0.516	0	0.32	1.3	0.516	1.64	1	2.03	1.3	1	1.64
Golgin subfamily A member 2 OS=Mus musculus OX=10090 GN=Golga2 PE=1 SV=3	GOGA2_MOUSE	113 kDa	0	0	0	0	0.0583	0	0	0.0583	0.0888	0	0.0888	0.0583	0.0888	0	0.0888	0.0888
NADH dehydrogenase [ubiquinone] iron-sulfur protein 8, mitochondrial OS=Mus musculus OX=10090 GN=Ndufs8 PE=1 SV=1	NDUS8_MOUSE	24 kDa	0.477	0	0.477	0.297	0.477	0	0	0.477	1.18	1.48	0.916	0.477	0.682	0.916	0.682	0.916
Cell cycle and apoptosis regulator protein 2 OS=Mus musculus OX=10090 GN=Ccar2 PE=1 SV=2	CCAR2_MOUSE	103 kDa	0	0	0	0	0.098	0	0	0.0643	0.206	0.0643	0.0643	0.0643	0.098	0	0.0643	0.0643
Coiled-coil domain-containing protein 47 OS=Mus musculus OX=10090 GN=Ccdc47 PE=1 SV=2	CCD47_MOUSE	56 kDa	0	0	0	0	0	0	0.187	0	0.769	0.121	0.408	0	0	0	0.256	0.33
Carbonyl reductase [NADPH] 1 OS=Mus musculus OX=10090 GN=Cbr1 PE=1 SV=3	CBR1_MOUSE	31 kDa	0.36	0.228	0.67	0.36	0.85	0.67	0.228	0.228	1.05	0.507	0.67	1.52	0.67	0.67	0.507	0.67
Isoamyl acetate-hydrolyzing esterase 1 homolog OS=Mus musculus OX=10090 GN=Iah1 PE=1 SV=1	IAH1_MOUSE	28 kDa	0	0	0	0	0	0	0	0	1.74	0.959	0.751	0.751	0.751	0	0.565	0.565
RNA-binding protein 39 OS=Mus musculus OX=10090 GN=Rbm39 PE=1 SV=2	RBM39_MOUSE	59 kDa	0	0	0	0	0	0	0	0.38	0.239	0	0.239	0.113	0.308	0.239	0.308	0.239
CD2-associated protein OS=Mus musculus OX=10090 GN=Cd2ap PE=1 SV=3	CD2AP_MOUSE	70 kDa	0	0	0	0	0.146	0	0	0.095	0	0.095	0.255	0	0.199	0.095	0.255	0.255
Protein RER1 OS=Mus musculus OX=10090 GN=Rer1 PE=1 SV=1	RER1_MOUSE	23 kDa	0	0	0	0	0	0	0	0	0.719	0.719	0	0	0.311	0	0.311	0
Peptidyl-prolyl cis-trans isomerase FKBP3 OS=Mus musculus OX=10090 GN=Fkbp3 PE=1 SV=2	FKBP3_MOUSE	25 kDa	0	0	0.863	0	0	0.283	0	0.863	1.39	0.453	0.645	0.863	0.645	0.283	0.863	1.11
Rab3 GTPase-activating protein non-catalytic subunit OS=Mus musculus OX=10090 GN=Rab3gap2 PE=1 SV=2	RBGPR_MOUSE	153 kDa	0	0	0	0	0.0431	0	0.0431	0.0431	0.159	0.0431	0.0881	0	0.0654	0	0.0431	0.0881
Xaa-Pro dipeptidase OS=Mus musculus OX=10090 GN=Pepd PE=1 SV=3	PEPD_MOUSE	55 kDa	0	0	0	0	0	0.123	0	0.123	0.59	0.261	0.336	0.261	0	0.123	0	0.261
Aflatoxin B1 aldehyde reductase member 2 OS=Mus musculus OX=10090 GN=Akr7a2 PE=1 SV=3	ARK72_MOUSE	41 kDa	0	0.263	0.169	0	0.169	0	0.263	0.263	1.36	1.02	0.476	0.476	0.366	0	0.263	0.263
Serine/threonine-protein kinase OSR1 OS=Mus musculus OX=10090 GN=Oxsr1 PE=1 SV=1	OXSR1_MOUSE	58 kDa	0	0	0	0	0.116	0.116	0.245	0.116	0.179	0	0.55	0.116	0.245	0.245	0.116	0.467
Transmembrane protein 214 OS=Mus musculus OX=10090 GN=Tmem214 PE=1 SV=1	TM214_MOUSE	76 kDa	0	0	0	0	0	0	0	0	0.286	0	0.182	0	0	0	0.134	0.182
Integrator complex subunit 3 OS=Mus musculus OX=10090 GN=Ints3 PE=1 SV=2	INT3_MOUSE	118 kDa	0	0	0	0	0.056	0	0.056	0	0.0851	0.056	0.115	0	0.115	0	0.178	0.056
Prolactin-8A8 OS=Mus musculus OX=10090 GN=Prl8a8 PE=2 SV=1	PR8A8_MOUSE	28 kDa	0	0	0	0	0.25	0	0	0.25	0.954	0.747	0.398	0.25	0	0.25	0	0.398
Nuclear protein localization protein 4 homolog OS=Mus musculus OX=10090 GN=Nploc4 PE=1 SV=3	NPL4_MOUSE	68 kDa	0	0	0	0	0	0	0	0	0.207	0	0.151	0	0.151	0	0.0986	0.151
Tumor protein D54 OS=Mus musculus OX=10090 GN=Tpd52l2 PE=1 SV=1	TPD54_MOUSE	24 kDa	0	0	0.297	0.477	0.297	0.477	0	0.477	1.48	0.682	0.916	0.682	0.916	0	0.916	0.682
Thioredoxin-related transmembrane protein 2 OS=Mus musculus OX=10090 GN=Tmx2 PE=1 SV=1	TMX2_MOUSE	34 kDa	0	0	0.321	0	0	0	0	0	0.59	0.449	0.204	0.204	0	0.321	0	0.204
Tyrosine-protein phosphatase non-receptor type 11 OS=Mus musculus OX=10090 GN=Ptpn11 PE=1 SV=2	PTN11_MOUSE	68 kDa	0	0	0.0979	0	0	0	0	0.15	0	0	0.205	0.0979	0.205	0.0979	0.0979	0.205
Carboxypeptidase Q OS=Mus musculus OX=10090 GN=Cpq PE=1 SV=1	CBPQ_MOUSE	52 kDa	0	0	0	0	0	0	0.36	0	1.22	1.09	0.279	0.203	0.446	0.203	0.446	0.279
Isochorismatase domain-containing protein 1 OS=Mus musculus OX=10090 GN=Isoc1 PE=1 SV=1	ISOC1_MOUSE	32 kDa	0.218	0	0	0	0.343	0.343	0	0	0.805	1.2	0.805	0.805	0.805	0.218	0.636	0.636
Ubiquitin carboxyl-terminal hydrolase isozyme L1 OS=Mus musculus OX=10090 GN=Uchl1 PE=1 SV=1	UCHL1_MOUSE	25 kDa	0.285	0.285	0.457	0	0	0	0	0	1.73	0	0.457	0.873	1.41	0.873	1.12	0.285
Sorbitol dehydrogenase OS=Mus musculus OX=10090 GN=Sord PE=1 SV=3	DHSO_MOUSE	38 kDa	0	0	0	0	0	0	0	0	2.19	1.29	0.18	0.643	0.785	0	0.643	0.18
Metaxin-2 OS=Mus musculus OX=10090 GN=Mtx2 PE=1 SV=1	MTX2_MOUSE	30 kDa	0.235	0.235	0.525	0	0	0	0	0.235	0.695	0.235	0.525	0.372	0.884	0.235	0.525	0.372
Coronin-7 OS=Mus musculus OX=10090 GN=Coro7 PE=1 SV=2	CORO7_MOUSE	101 kDa	0	0	0	0	0.0657	0	0	0	0.21	0.0657	0.1	0.0657	0.1	0	0	0.0657
Acyl-protein thioesterase 1 OS=Mus musculus OX=10090 GN=Lypla1 PE=1 SV=1	LYPA1_MOUSE	25 kDa	0	0	0.462	0.288	0.462	0.288	0	0.288	0.884	0.884	0	0.462	0.884	0.66	0.66	0
GDP-L-fucose synthase OS=Mus musculus OX=10090 GN=Tsta3 PE=1 SV=3	FCL_MOUSE	36 kDa	0	0	0	0	0	0	0	0	0.192	0	0.302	0.192	0.192	0	0	0.302
Short/branched chain specific acyl-CoA dehydrogenase, mitochondrial OS=Mus musculus OX=10090 GN=Acadsb PE=1 SV=1	ACDSB_MOUSE	48 kDa	0	0	0	0	0	0	0	0.142	0.701	0.489	0.142	0	0.22	0	0.142	0.142
Eukaryotic translation initiation factor 4E OS=Mus musculus OX=10090 GN=Eif4e PE=1 SV=1	IF4E_MOUSE	25 kDa	0	0	0	0	0	0	0	0	0.645	0	0.283	0.283	0.283	0	0.283	0.283
Aldose 1-epimerase OS=Mus musculus OX=10090 GN=Galm PE=1 SV=1	GALM_MOUSE	38 kDa	0	0	0	0	0	0	0	0	0.398	0.398	0.398	0.286	0.653	0	0.398	0.398
Protein SEC13 homolog OS=Mus musculus OX=10090 GN=Sec13 PE=1 SV=3	SEC13_MOUSE	36 kDa	0.194	0	0.427	0	0	0	0	0	1.22	0.559	0.559	0.194	0.194	0.194	0.305	0.704
Ras-related protein Rab-8A OS=Mus musculus OX=10090 GN=Rab8a PE=1 SV=2	RAB8A_MOUSE	24 kDa	0	0	0	0	0.933	0	0	0.694	1.21	1.52	0.694	0.933	0.933	0	1.21	0.694
Oligoribonuclease, mitochondrial OS=Mus musculus OX=10090 GN=Rexo2 PE=1 SV=2	ORN_MOUSE	27 kDa	0.597	0.264	0	0	0	0	0	0	1.02	0.42	0.42	0.264	0.42	0.264	0.264	0.42
Proteasome activator complex subunit 3 OS=Mus musculus OX=10090 GN=Psme3 PE=1 SV=1	PSME3_MOUSE	30 kDa	0	0.376	0	0.237	0.702	0	0	0.53	0.237	0	0.702	0.892	0.53	0.702	0.53	0.702
Transcription elongation regulator 1 OS=Mus musculus OX=10090 GN=Tcerg1 PE=1 SV=2	TCRG1_MOUSE	124 kDa	0	0	0	0	0	0	0	0.0533	0.139	0.0533	0.0533	0	0.0533	0	0.0533	0.0533
Protein ABHD14B OS=Mus musculus OX=10090 GN=Abhd14b PE=1 SV=1	ABHEB_MOUSE	22 kDa	0	0	0	0	0.32	0	0	0	1.64	1.3	0.32	0.32	0.32	0.516	0.742	0.32
Protein arginine N-methyltransferase 1 OS=Mus musculus OX=10090 GN=Prmt1 PE=1 SV=1	ANM1_MOUSE	42 kDa	0	0	0.161	0	0.161	0.161	0	0.251	0.453	0.348	0.348	0.161	0.161	0	0.161	0.348
Alcohol dehydrogenase class-3 OS=Mus musculus OX=10090 GN=Adh5 PE=1 SV=3	ADHX_MOUSE	40 kDa	0	0	0	0	0	0	0	0	0.271	0.174	0.271	0	0.174	0	0.271	0.377
3-oxo-5-alpha-steroid 4-dehydrogenase 1 OS=Mus musculus OX=10090 GN=Srd5a1 PE=2 SV=2	S5A1_MOUSE	29 kDa	0	0	0	0	0	0	0.239	0	0.239	0.239	0	0	0.239	0.239	0.239	0
Haloacid dehalogenase-like hydrolase domain-containing protein 2 OS=Mus musculus OX=10090 GN=Hdhd2 PE=1 SV=2	HDHD2_MOUSE	29 kDa	0.387	0.244	0.725	0.387	0.387	0	0	0.244	0.547	0.387	0.547	0.547	0.547	0.387	0.387	0.547
Guanylate-binding protein 2 OS=Mus musculus OX=10090 GN=Gbp2 PE=1 SV=1	GBP2_MOUSE	67 kDa	0	0	0	0	0	0	0	0	0.1	0	0.1	0	0.1	0	0.1	0.1
Phosphatidylinositol-glycan-specific phospholipase D OS=Mus musculus OX=10090 GN=Gpld1 PE=1 SV=1	PHLD_MOUSE	93 kDa	0	0	0	0	0	0	0	0	0.459	0.459	0	0.109	0.109	0	0.109	0
Transmembrane protein 165 OS=Mus musculus OX=10090 GN=Tmem165 PE=1 SV=2	TM165_MOUSE	35 kDa	0	0	0	0	0.199	0	0	0	0.438	0.199	0.313	0.199	0	0	0.313	0.313
Mitotic checkpoint protein BUB3 OS=Mus musculus OX=10090 GN=Bub3 PE=1 SV=2	BUB3_MOUSE	37 kDa	0	0.186	0	0	0	0.186	0	0	0.292	0.292	0.292	0.186	0.292	0	0	0.292
Barrier-to-autointegration factor OS=Mus musculus OX=10090 GN=Banf1 PE=1 SV=1	BAF_MOUSE	10 kDa	1.42	0.8	0.8	0	2.24	0.8	0	1.42	3.35	0	3.35	3.35	2.24	3.35	0.8	2.24
Very-long-chain (3R)-3-hydroxyacyl-CoA dehydratase 3 OS=Mus musculus OX=10090 GN=Hacd3 PE=1 SV=2	HACD3_MOUSE	43 kDa	0	0	0	0	0	0	0	0	0.247	0.159	0.159	0	0	0	0.159	0.159
5'-AMP-activated protein kinase subunit gamma-1 OS=Mus musculus OX=10090 GN=Prkag1 PE=1 SV=2	AAKG1_MOUSE	38 kDa	0	0	0	0	0	0	0.287	0.4	0.657	0.4	0.287	0.287	0.4	0	0.4	0.287
Coatomer subunit gamma-2 OS=Mus musculus OX=10090 GN=Copg2 PE=1 SV=1	COPG2_MOUSE	98 kDa	0	0	0	0	0	0	0	0	0.259	0.104	0.179	0	0.179	0	0	0.179
V-type proton ATPase subunit D OS=Mus musculus OX=10090 GN=Atp6v1d PE=1 SV=1	VATD_MOUSE	28 kDa	0	0	0	0	0	0	0.248	0.394	0.944	0.557	0.248	0.248	0.394	0	0.394	0
Protein transport protein Sec24A OS=Mus musculus OX=10090 GN=Sec24a PE=1 SV=1	SC24A_MOUSE	119 kDa	0	0	0	0	0	0	0	0	0.114	0.0556	0.0556	0	0	0	0.0556	0.0556
60S ribosomal protein L36 OS=Mus musculus OX=10090 GN=Rpl36 PE=1 SV=2	RL36_MOUSE	12 kDa	0	0.638	0	0	0	0	0	0.638	1.1	1.1	0.638	0.638	0	0.638	0	0.638
Pregnancy-specific glycoprotein 22 OS=Mus musculus OX=10090 GN=Psg22 PE=1 SV=2	PSG22_MOUSE	53 kDa	0	0	0	0	0	0	0	0	0.349	0.197	0.197	0	0	0	0	0.197
Thioredoxin domain-containing protein 17 OS=Mus musculus OX=10090 GN=Txndc17 PE=1 SV=1	TXD17_MOUSE	14 kDa	0.544	0	0	0	1.38	0	0	0.544	1.96	0.544	0.544	0.919	1.38	0.919	0.544	0.544
NADH-ubiquinone oxidoreductase chain 1 OS=Mus musculus OX=10090 GN=Mtnd1 PE=1 SV=3	NU1M_MOUSE	36 kDa	0	0	0	0	0.191	0	0.191	0	0.3	0.419	0.191	0.191	0.3	0	0.3	0.191
Hepatoma-derived growth factor OS=Mus musculus OX=10090 GN=Hdgf PE=1 SV=2	HDGF_MOUSE	26 kDa	0	0	0	0	0	0	0	0	0.609	0	0.268	0.268	0.268	0	0	0
Histone deacetylase 6 OS=Mus musculus OX=10090 GN=Hdac6 PE=1 SV=3	HDAC6_MOUSE	126 kDa	0	0	0	0	0.0525	0	0	0	0	0	0.0525	0.0797	0.0525	0.0525	0.108	0.0525
Golgi phosphoprotein 3 OS=Mus musculus OX=10090 GN=Golph3 PE=1 SV=1	GOLP3_MOUSE	34 kDa	0	0	0.323	0	0.453	0	0	0.453	0.323	0.323	0.453	0.453	0.595	0	0.453	0.323
Tumor protein D52 OS=Mus musculus OX=10090 GN=Tpd52 PE=1 SV=2	TPD52_MOUSE	24 kDa	0	0	0.293	0	0	0	0	0	0.899	0.899	0.293	0.47	0	0.47	0	0
Alpha-adducin OS=Mus musculus OX=10090 GN=Add1 PE=1 SV=2	ADDA_MOUSE	81 kDa	0	0	0	0	0.126	0	0	0	0.0826	0	0.172	0	0.172	0	0.0826	0.172
Transportin-2 OS=Mus musculus OX=10090 GN=Tnpo2 PE=1 SV=1	TNPO2_MOUSE	100 kDa	0	0	0	0	0.291	0	0	0.211	0.376	0	0.251	0.291	0.251	0	0.211	0.291
Acidic leucine-rich nuclear phosphoprotein 32 family member E OS=Mus musculus OX=10090 GN=Anp32e PE=1 SV=2	AN32E_MOUSE	30 kDa	0.236	0	0	0	0.374	0.236	0	0.236	0.528	0	0.698	0.698	0.374	0	0.528	0.698
BAG family molecular chaperone regulator 2 OS=Mus musculus OX=10090 GN=Bag2 PE=1 SV=1	BAG2_MOUSE	23 kDa	0	0	0	0	0	0	0	0	0.49	0	0	0.305	0.305	0	0.49	0
Retinol-binding protein 1 OS=Mus musculus OX=10090 GN=Rbp1 PE=1 SV=2	RET1_MOUSE	16 kDa	0	0	0.471	0.471	0	0	0	0	2.86	1.16	1.62	0.783	0.783	0	0	1.62
Solute carrier family 25 member 51 OS=Mus musculus OX=10090 GN=Slc25a51 PE=1 SV=1	S2551_MOUSE	34 kDa	0	0	0	0	0	0	0	0	0.206	0.324	0.206	0	0.206	0	0	0.206
55 kDa erythrocyte membrane protein OS=Mus musculus OX=10090 GN=Mpp1 PE=1 SV=1	EM55_MOUSE	52 kDa	0	0	0	0	0	0	0	0.13	0.13	0.13	0.201	0	0	0.13	0.13	0.201
Bcl-2 homologous antagonist/killer OS=Mus musculus OX=10090 GN=Bak1 PE=1 SV=3	BAK_MOUSE	23 kDa	0	0	0.306	0	0	0	0	0	0.706	0.306	0	0.306	0.493	0.306	0.306	0
Selenocysteine lyase OS=Mus musculus OX=10090 GN=Scly PE=1 SV=1	SCLY_MOUSE	47 kDa	0	0	0	0	0	0	0	0	0.224	0	0.144	0.144	0	0	0	0.224
Derlin-1 OS=Mus musculus OX=10090 GN=Derl1 PE=1 SV=1	DERL1_MOUSE	29 kDa	0	0	0	0	0	0	0	0.243	0.243	0.243	0.243	0.243	0	0	0	0.243
Target of Myb protein 1 OS=Mus musculus OX=10090 GN=Tom1 PE=1 SV=1	TOM1_MOUSE	54 kDa	0	0	0	0	0	0	0	0	0.124	0	0.124	0	0.124	0	0.124	0.124
Methionine adenosyltransferase 2 subunit beta OS=Mus musculus OX=10090 GN=Mat2b PE=1 SV=1	MAT2B_MOUSE	37 kDa	0	0	0	0	0	0	0.184	0	0.288	0.184	0.288	0.288	0.184	0	0	0.288
Threonine synthase-like 2 OS=Mus musculus OX=10090 GN=Thnsl2 PE=1 SV=1	THNS2_MOUSE	54 kDa	0	0	0	0	0	0	0	0	0.509	0.265	0.265	0	0.193	0	0	0.265
Cyclin-dependent-like kinase 5 OS=Mus musculus OX=10090 GN=Cdk5 PE=1 SV=1	CDK5_MOUSE	33 kDa	0	0	0	0	0	0	0	0	0.46	0	0.208	0	0.46	0	0.46	0.208
Probable aminopeptidase NPEPL1 OS=Mus musculus OX=10090 GN=Npepl1 PE=1 SV=1	PEPL1_MOUSE	56 kDa	0	0	0	0	0	0	0	0	0	0.121	0.121	0.121	0	0	0	0.121
Retinol-binding protein 2 OS=Mus musculus OX=10090 GN=Rbp2 PE=2 SV=2	RET2_MOUSE	16 kDa	0	0	0	0	0	0	0	0	0.478	0.478	0	0.478	0.478	0	0	0
Actin, cytoplasmic 2 OS=Mus musculus OX=10090 GN=Actg1 PE=1 SV=1	ACTG_MOUSE	42 kDa	318	202	273	187	999	173	999	631	585	681	466	999	1000	187	1000	273
Myosin-9 OS=Mus musculus OX=10090 GN=Myh9 PE=1 SV=4	MYH9_MOUSE	226 kDa	0.646	0.646	0.577	0.577	49.3	42	46.5	45.1	4	1.91	38.5	20.1	25.1	10.6	36.8	33.7
Endoplasmin OS=Mus musculus OX=10090 GN=Hsp90b1 PE=1 SV=2	ENPL_MOUSE	92 kDa	23.2	18.7	26.8	24.1	25.9	6.46	54.7	8.85	255	110	18	41.2	38.4	3.92	56.6	19.4
Laminin subunit beta-1 OS=Mus musculus OX=10090 GN=Lamb1 PE=1 SV=3	LAMB1_MOUSE	197 kDa	6.48	5.89	8.87	7.95	0.924	0.862	1.71	1.09	7.66	4.57	0.955	0.744	0.831	0.773	0.955	0.955
Laminin subunit alpha-1 OS=Mus musculus OX=10090 GN=Lama1 PE=1 SV=2	LAMA1_MOUSE	338 kDa	4.63	3.97	6.15	5.88	0.319	0.199	0.597	0.282	6.22	3.65	0.246	0.307	0.282	0.176	0.246	0.234
Laminin subunit gamma-1 OS=Mus musculus OX=10090 GN=Lamc1 PE=1 SV=2	LAMC1_MOUSE	177 kDa	8.35	7.23	12.2	13.2	1.87	1.62	1.92	1.53	8.35	5.38	1.72	1.48	1.27	0.923	1.53	1.62
Elongation factor 1-alpha 1 OS=Mus musculus OX=10090 GN=Eef1a1 PE=1 SV=3	EF1A1_MOUSE	50 kDa	4.55	4.21	5.3	3.59	18.8	6.62	16.4	16.4	12.5	8.83	12.5	17.5	16.4	6.62	17.5	10.9
Endoplasmic reticulum chaperone BiP OS=Mus musculus OX=10090 GN=Hspa5 PE=1 SV=3	BIP_MOUSE	72 kDa	57.1	41.6	62.4	65.3	21	17.4	238	17.4	387	238	36.4	43.6	36.4	5.98	45.6	29
Clathrin heavy chain 1 OS=Mus musculus OX=10090 GN=Cltc PE=1 SV=3	CLH1_MOUSE	192 kDa	1.61	1.61	1.24	0.927	9.18	4.47	7.46	4.56	35.6	18.3	8.52	8.21	8.21	2.71	8.05	7.18
Desmin OS=Mus musculus OX=10090 GN=Des PE=1 SV=3	DESM_MOUSE	53 kDa	26.9	22.4	28.7	14.4	85.5	30.5	130	36.6	38.9	23.8	138	147	456	123	827	147
Protein disulfide-isomerase OS=Mus musculus OX=10090 GN=P4hb PE=1 SV=2	PDIA1_MOUSE	57 kDa	76.8	68.6	86	51.6	43.5	10.7	128	30.8	490	29.1	86	43.5	51.6	41.1	121	72.6
Heat shock protein HSP 90-beta OS=Mus musculus OX=10090 GN=Hsp90ab1 PE=1 SV=3	HS90B_MOUSE	83 kDa	16.9	11.6	26.3	21.5	28.5	9.84	33.4	11.6	32.1	16.2	18.3	24.3	22.4	2.84	33.4	16.2
Heat shock cognate 71 kDa protein OS=Mus musculus OX=10090 GN=Hspa8 PE=1 SV=1	HSP7C_MOUSE	71 kDa	28.5	22.5	57	49.6	43.2	27.2	78.5	24.7	78.5	34.3	18.6	75	82.1	5.96	78.5	16.9
ATP synthase subunit beta, mitochondrial OS=Mus musculus OX=10090 GN=Atp5f1b PE=1 SV=2	ATPB_MOUSE	56 kDa	136	122	96.8	45.9	61.2	6.67	379	57.8	707	270	48.6	32.4	48.6	20.2	51.5	43.3
Hemoglobin subunit alpha OS=Mus musculus OX=10090 GN=Hba PE=1 SV=2	HBA_MOUSE	15 kDa	104	127	84.5	37.1	45.6	68.8	68.8	37.1	351	127	84.5	37.1	84.5	37.1	45.6	37.1
Tubulin alpha-1B chain OS=Mus musculus OX=10090 GN=Tuba1b PE=1 SV=2	TBA1B_MOUSE	50 kDa	6.59	5.69	15.2	10.8	33.7	7.09	22.7	29.6	22.7	12.4	22.7	41	27.7	15.2	41	18.6
Serum albumin OS=Mus musculus OX=10090 GN=Alb PE=1 SV=3	ALBU_MOUSE	69 kDa	59.1	36.7	48.9	21.6	9.74	3.87	26.2	16.1	174	62	6.75	8.79	7.12	4.6	7.12	5.44
Histone H4 OS=Mus musculus OX=10090 GN=Hist1h4a PE=1 SV=2	H4_MOUSE	11 kDa	438	151	51.9	88.8	1000	1000	88.8	999	971	39.6	1000	1000	1000	1000	1000	999
Talin-1 OS=Mus musculus OX=10090 GN=Tln1 PE=1 SV=2	TLN1_MOUSE	270 kDa	1.8	1.54	1.2	1.07	5.54	5.01	3.05	4.94	4.6	2.47	5.46	3.85	4.73	2.11	4.87	5.23
Hemoglobin subunit beta-1 OS=Mus musculus OX=10090 GN=Hbb-b1 PE=1 SV=2	HBB1_MOUSE	16 kDa	1000	1000	1000	1000	1000	1000	477	1000	1000	999	852	999	1000	579	477	852
Elongation factor 2 OS=Mus musculus OX=10090 GN=Eef2 PE=1 SV=2	EF2_MOUSE	95 kDa	11.1	6.04	11.1	11.1	32.1	6.79	18.3	13.3	23.5	12.8	15.3	20.4	23.5	3.86	28.9	12.8
Tubulin beta-4B chain OS=Mus musculus OX=10090 GN=Tubb4b PE=1 SV=1	TBB4B_MOUSE	50 kDa	42	24.8	75.4	34.5	70.6	12.7	58.2	75.4	75.4	32.3	118	91.5	80.4	36.9	126	80.4
Serpin H1 OS=Mus musculus OX=10090 GN=Serpinh1 PE=1 SV=3	SERPH_MOUSE	47 kDa	33.8	33.8	47.9	36.2	33.8	7.29	59	55	218	103	33.8	27.3	89.3	9.18	77.8	27.3
Filamin-B OS=Mus musculus OX=10090 GN=Flnb PE=1 SV=3	FLNB_MOUSE	278 kDa	1.28	0.894	0.726	0.667	6.2	4.27	2.47	4.45	4.14	2.23	3.63	3.91	3.74	1.95	4.03	3.27
Nidogen-1 OS=Mus musculus OX=10090 GN=Nid1 PE=1 SV=2	NID1_MOUSE	137 kDa	3.73	3.31	6.24	5.9	0.528	0.458	0.934	0.602	2.17	1.57	0.602	0.719	0.64	0.296	0.493	0.528
Filamin-A OS=Mus musculus OX=10090 GN=Flna PE=1 SV=5	FLNA_MOUSE	281 kDa	1.39	0.901	1.06	1.13	4.28	4.59	1.5	3.98	3.76	2.34	3.93	3.1	2.83	1.5	2.87	3.71
60 kDa heat shock protein, mitochondrial OS=Mus musculus OX=10090 GN=Hspd1 PE=1 SV=1	CH60_MOUSE	61 kDa	23.3	20.9	19.8	18.7	22.1	3.33	560	22.1	560	88.9	68.2	26	58.2	15	58.2	64.7
Protein disulfide-isomerase A3 OS=Mus musculus OX=10090 GN=Pdia3 PE=1 SV=2	PDIA3_MOUSE	57 kDa	106	79.4	125	70.9	35.6	5.05	118	26.6	544	37.7	84.1	28.2	67	19.9	59.7	67
ATP synthase subunit alpha, mitochondrial OS=Mus musculus OX=10090 GN=Atp5f1a PE=1 SV=1	ATPA_MOUSE	60 kDa	10	9.47	8.41	6.2	12	3.01	24.9	7.92	45.6	24.9	15.9	10	7.45	7.92	12.7	12.7
Keratin, type II cytoskeletal 8 OS=Mus musculus OX=10090 GN=Krt8 PE=1 SV=4	K2C8_MOUSE	55 kDa	4.44	3.84	4.44	6.28	34.2	12.1	34.2	30.3	13.7	6.28	46.2	36.3	52	14.6	55.2	38.6
Calreticulin OS=Mus musculus OX=10090 GN=Calr PE=1 SV=1	CALR_MOUSE	48 kDa	30.3	32.4	34.7	28.3	14.1	3.29	39.8	15.1	89.3	55.8	21.5	20	12.2	6.79	13.1	17.4
Histone H2B type 1-C/E/G OS=Mus musculus OX=10090 GN=Hist1h2bc PE=1 SV=3	H2B1C_MOUSE	14 kDa	122	63	25.7	20.4	458	295	20.4	458	32.2	50.4	458	237	237	884	295	458
Annexin A2 OS=Mus musculus OX=10090 GN=Anxa2 PE=1 SV=2	ANXA2_MOUSE	39 kDa	69.5	58.8	89.1	45.8	35.6	21.4	82	18	426	221	16.5	45.8	42.1	12.7	30.1	15.2
Annexin A5 OS=Mus musculus OX=10090 GN=Anxa5 PE=1 SV=1	ANXA5_MOUSE	36 kDa	338	166	182	68.2	107	14.4	97.6	43.5	999	628	39.8	127	237	52.1	310	43.5
Histone H3.2 OS=Mus musculus OX=10090 GN=Hist1h3b PE=1 SV=2	H32_MOUSE	15 kDa	34.3	22.8	3.88	1.69	255	34.3	42.1	42.1	12.1	7.83	77.1	94.1	311	94.1	94.1	51.5
Plectin OS=Mus musculus OX=10090 GN=Plec PE=1 SV=3	PLEC_MOUSE	534 kDa	0.236	0.149	0.135	0.149	1.39	1.24	0.934	1.57	1.68	1.36	1.49	0.438	0.642	0.313	0.642	1.42
Moesin OS=Mus musculus OX=10090 GN=Msn PE=1 SV=3	MOES_MOUSE	68 kDa	4.72	3.74	5.29	3.97	5.29	5.29	4.46	6.6	12.4	5.59	6.25	6.25	9.57	1.82	10.6	5.59
Annexin A6 OS=Mus musculus OX=10090 GN=Anxa6 PE=1 SV=3	ANXA6_MOUSE	76 kDa	8.35	10.1	9.17	9.17	6.26	2.4	13.9	5.67	38.2	23.7	6.57	8.75	15.2	1.99	19	6.26
Cation-independent mannose-6-phosphate receptor OS=Mus musculus OX=10090 GN=Igf2r PE=1 SV=1	MPRI_MOUSE	274 kDa	0.64	0.493	0.66	0.621	1.45	1.45	0.803	1.36	2.29	1.85	1.48	1.48	0.912	0.547	0.912	1.42
Transitional endoplasmic reticulum ATPase OS=Mus musculus OX=10090 GN=Vcp PE=1 SV=4	TERA_MOUSE	89 kDa	6.73	6.2	10.5	9.68	14.3	2.91	11.8	7.31	16.7	6.2	12.7	14.3	12.2	3.05	10.5	9.68
Ubiquitin-40S ribosomal protein S27a OS=Mus musculus OX=10090 GN=Rps27a PE=1 SV=2	RS27A_MOUSE	18 kDa	2.32	1.79	3.67	3.67	1.79	2.32	1.79	1.79	5.58	4.55	2.94	3.67	4.55	2.32	1.79	2.94
Alpha-actinin-4 OS=Mus musculus OX=10090 GN=Actn4 PE=1 SV=1	ACTN4_MOUSE	105 kDa	4.71	3.47	6.53	7.77	14.7	5.08	7.25	8.61	7.25	3.76	12.5	13.7	12.9	2.1	17.3	11.3
Histone H2A type 2-A OS=Mus musculus OX=10090 GN=Hist2h2aa1 PE=1 SV=3	H2A2A_MOUSE	14 kDa	30.5	19.5	7.64	4.61	73.7	73.7	12.3	15.5	19.5	9.72	19.5	91.6	114	47.5	91.6	15.5
Keratin, type I cytoskeletal 18 OS=Mus musculus OX=10090 GN=Krt18 PE=1 SV=5	K1C18_MOUSE	48 kDa	3.97	4.32	6.42	4.68	22.1	8.7	16.7	25.4	14.5	8.07	33.5	20.6	41.2	10.9	66.4	23.7
Basement membrane-specific heparan sulfate proteoglycan core protein OS=Mus musculus OX=10090 GN=Hspg2 PE=1 SV=1	PGBM_MOUSE	398 kDa	0.64	0.44	0.68	0.64	0.286	0.139	0.488	0.235	0.68	0.452	0.275	0.215	0.235	0.111	0.307	0.255
Dolichyl-diphosphooligosaccharide--protein glycosyltransferase subunit 1 OS=Mus musculus OX=10090 GN=Rpn1 PE=1 SV=1	RPN1_MOUSE	69 kDa	2.69	2.36	3.24	1.66	2.87	1.79	6.09	3.24	16.2	7.95	3.45	2.36	3.66	1.66	3.05	3.24
Hypoxia up-regulated protein 1 OS=Mus musculus OX=10090 GN=Hyou1 PE=1 SV=1	HYOU1_MOUSE	111 kDa	2.89	1.83	1.91	1.67	3.36	1.18	6.34	3.36	22.3	17	4.5	5.35	4.5	1.59	4.82	3.62
Annexin A1 OS=Mus musculus OX=10090 GN=Anxa1 PE=1 SV=2	ANXA1_MOUSE	39 kDa	10.6	9.66	9.66	7.35	12.6	6.09	32.4	10.6	63.2	38.3	13.8	29.8	19.5	8.83	27.4	15
L-lactate dehydrogenase A chain OS=Mus musculus OX=10090 GN=Ldha PE=1 SV=3	LDHA_MOUSE	36 kDa	8.47	7.68	17.9	9.32	30.8	3.74	52.3	12.4	43.9	36.7	19.6	28.1	137	6.96	96.7	14.9
Protein disulfide-isomerase A6 OS=Mus musculus OX=10090 GN=Pdia6 PE=1 SV=3	PDIA6_MOUSE	48 kDa	4.22	4.95	7.28	6.26	6.75	2.28	9.1	5.79	10.5	10.5	4.95	4.57	6.75	2.28	7.85	4.22
Cytoskeleton-associated protein 4 OS=Mus musculus OX=10090 GN=Ckap4 PE=1 SV=2	CKAP4_MOUSE	64 kDa	4.79	4.5	5.72	3.5	4.23	1.73	7.64	3.98	13.3	5.08	5.72	5.08	6.07	3.98	9.04	6.07
Alpha-enolase OS=Mus musculus OX=10090 GN=Eno1 PE=1 SV=3	ENOA_MOUSE	47 kDa	19.8	16	32.4	39.8	45.7	5.18	28.1	42.7	45.7	18.4	19.8	28.1	119	11.1	128	17.2
Malate dehydrogenase, mitochondrial OS=Mus musculus OX=10090 GN=Mdh2 PE=1 SV=3	MDHM_MOUSE	36 kDa	16	14.6	17.6	17.6	21.2	9	33.5	14.6	44	36.7	13.2	14.6	19.3	8.15	23.2	13.2
Dolichyl-diphosphooligosaccharide--protein glycosyltransferase subunit 2 OS=Mus musculus OX=10090 GN=Rpn2 PE=1 SV=1	RPN2_MOUSE	69 kDa	1.64	1.52	0.824	0.663	2.03	1.3	3.01	1.9	11.2	5.07	4.29	1.9	2.49	1.2	2.18	2.82
Deoxynucleoside triphosphate triphosphohydrolase SAMHD1 OS=Mus musculus OX=10090 GN=Samhd1 PE=1 SV=3	SAMH1_MOUSE	76 kDa	4.4	3.97	3.38	3.02	6.57	3.02	6.9	6.26	4.88	2.86	13.3	15.9	7.96	1.14	10.5	12.1
Calnexin OS=Mus musculus OX=10090 GN=Canx PE=1 SV=1	CALX_MOUSE	67 kDa	4.26	2.6	4.26	2.43	2.6	1.58	3.57	1.84	18.9	9.73	4.79	4.79	2.78	1.04	2.96	3.79
14-3-3 protein zeta/delta OS=Mus musculus OX=10090 GN=Ywhaz PE=1 SV=1	1433Z_MOUSE	28 kDa	72	40.5	127	45.5	51	22.6	11	15.8	80.7	72	64.2	101	252	28.6	51	64.2
Titin OS=Mus musculus OX=10090 GN=Ttn PE=1 SV=1	TITIN_MOUSE	3906 kDa	0	0	0	0.00166	0	0	0	0	0.00166	0	0	0	0	0	0	0.00166
Sodium/potassium-transporting ATPase subunit alpha-1 OS=Mus musculus OX=10090 GN=Atp1a1 PE=1 SV=1	AT1A1_MOUSE	113 kDa	0.979	0.923	0.869	0.716	0.869	0.407	1.09	0.716	3.03	2.49	1.15	0.716	0.869	0.407	0.766	1.15
Voltage-dependent anion-selective channel protein 1 OS=Mus musculus OX=10090 GN=Vdac1 PE=1 SV=3	VDAC1_MOUSE	32 kDa	12.9	6.02	12.9	14.3	14.3	7.53	35.8	12.9	12.9	10.4	17.6	12.9	23.9	4.24	15.9	21.6
Heat shock protein HSP 90-alpha OS=Mus musculus OX=10090 GN=Hsp90aa1 PE=1 SV=4	HS90A_MOUSE	85 kDa	6.99	5.14	8.3	8.3	14.8	5.62	13.6	7.3	14.2	6.7	6.99	12.1	12.1	1.57	14.8	6.7
Stress-70 protein, mitochondrial OS=Mus musculus OX=10090 GN=Hspa9 PE=1 SV=3	GRP75_MOUSE	73 kDa	3.03	3.59	4.71	4.71	3.21	2.39	16	4.23	20.1	12.1	4.47	4.71	5.51	1.39	4.47	4.01
Histone H1.4 OS=Mus musculus OX=10090 GN=Hist1h1e PE=1 SV=2	H14_MOUSE	22 kDa	11.7	8.6	24.8	24.8	11.7	10.1	4.46	13.7	11.7	7.34	21.4	21.4	28.8	3.74	24.8	21.4
Protein-glutamine gamma-glutamyltransferase 2 OS=Mus musculus OX=10090 GN=Tgm2 PE=1 SV=4	TGM2_MOUSE	77 kDa	0.579	0.579	1.11	1.03	4.05	2.2	2.93	3.28	3.65	2.47	3.84	2.47	2.62	1.29	2.77	3.28
Integrin beta-1 OS=Mus musculus OX=10090 GN=Itgb1 PE=1 SV=1	ITB1_MOUSE	88 kDa	3.95	4.32	1.97	2.57	1.57	1.31	2.2	1.22	5.62	4.13	1.14	1.87	1.77	0.604	1.87	1.14
Phosphoglycerate kinase 1 OS=Mus musculus OX=10090 GN=Pgk1 PE=1 SV=4	PGK1_MOUSE	45 kDa	15.1	15.1	13	16.3	14	13	27.4	29.5	45.8	22	16.3	53	27.4	8.77	20.4	13
Phosphate carrier protein, mitochondrial OS=Mus musculus OX=10090 GN=Slc25a3 PE=1 SV=1	MPCP_MOUSE	40 kDa	1.22	1.82	2.31	1.22	3.21	2.31	5.79	2.88	25.4	18.2	3.94	3.94	4.79	1.61	4.79	3.94
Fructose-bisphosphate aldolase A OS=Mus musculus OX=10090 GN=Aldoa PE=1 SV=2	ALDOA_MOUSE	39 kDa	33.5	24	13.2	11.1	30.8	14.4	30.8	24	14.4	28.4	13.2	20.3	64.7	7.78	50.6	12.1
Annexin A4 OS=Mus musculus OX=10090 GN=Anxa4 PE=1 SV=4	ANXA4_MOUSE	36 kDa	47.1	20.8	39.3	32.8	9.77	4.81	35.9	10.8	363	164	11.8	13	30	3.09	15.7	8.86
UDP-glucose:glycoprotein glucosyltransferase 1 OS=Mus musculus OX=10090 GN=Uggt1 PE=1 SV=4	UGGG1_MOUSE	176 kDa	1.68	1.32	0.729	0.608	1.08	0.794	2.16	1	9.17	5.68	1.08	1.23	1.08	0.467	1.27	1.11
Protein disulfide-isomerase A4 OS=Mus musculus OX=10090 GN=Pdia4 PE=1 SV=3	PDIA4_MOUSE	72 kDa	6.06	4.65	6.38	7.07	4.65	2.32	7.43	3.53	15.4	11	6.38	5.46	4.91	0.704	5.75	6.38
Myoferlin OS=Mus musculus OX=10090 GN=Myof PE=1 SV=2	MYOF_MOUSE	233 kDa	0.432	0.3	0.282	0.247	0.691	0.578	0.941	1.05	2.98	1.42	0.996	0.493	0.6	0.318	0.556	0.862
Neutral alpha-glucosidase AB OS=Mus musculus OX=10090 GN=Ganab PE=1 SV=1	GANAB_MOUSE	107 kDa	2.42	1.61	1.46	1.54	3.76	1.32	7.68	1.77	18.5	9.39	2.53	2.98	4.53	0.823	5.24	2.42
Gelsolin OS=Mus musculus OX=10090 GN=Gsn PE=1 SV=3	GELS_MOUSE	86 kDa	2.3	1.45	2.06	2.42	3.44	1.11	3.61	2.06	3.78	2.55	2.97	2.42	3.12	0.623	3.96	3.12
Glycine amidinotransferase, mitochondrial OS=Mus musculus OX=10090 GN=Gatm PE=1 SV=1	GATM_MOUSE	48 kDa	2.98	2.06	2.98	2.49	2.49	1.06	29.6	3.25	15.9	12	12	12	10.4	2.98	12	9.67
Hemoglobin subunit zeta OS=Mus musculus OX=10090 GN=Hbz PE=2 SV=2	HBAZ_MOUSE	16 kDa	290	112	423	135	903	92.5	76.4	112	198	5.62	76.4	92.5	112	63	23.9	63
Dolichyl-diphosphooligosaccharide--protein glycosyltransferase 48 kDa subunit OS=Mus musculus OX=10090 GN=Ddost PE=1 SV=2	OST48_MOUSE	49 kDa	3.17	2.66	1.65	0.913	2.66	1.82	5.57	1.65	12.4	6.98	3.45	4.06	1.82	1.65	2.66	3.17
Heterogeneous nuclear ribonucleoprotein U OS=Mus musculus OX=10090 GN=Hnrnpu PE=1 SV=1	HNRPU_MOUSE	88 kDa	0.388	0.29	0.388	0.29	1.4	0.998	0.926	1.31	0.998	0.493	1.58	1.31	0.998	0.606	1.49	1.58
Adenylyl cyclase-associated protein 1 OS=Mus musculus OX=10090 GN=Cap1 PE=1 SV=4	CAP1_MOUSE	52 kDa	2.66	2.04	2.44	2.04	3.14	1.69	1.69	3.14	2.44	1.69	4.99	2.66	2.66	1.1	2.89	4.99
Peroxiredoxin-6 OS=Mus musculus OX=10090 GN=Prdx6 PE=1 SV=3	PRDX6_MOUSE	25 kDa	54.6	54.6	171	42.2	62	16.9	13	19.4	80	48	37.1	70.4	171	80	117	37.1
Ubiquitin-like modifier-activating enzyme 1 OS=Mus musculus OX=10090 GN=Uba1 PE=1 SV=1	UBA1_MOUSE	118 kDa	2.06	1.98	1.15	0.924	2.7	1.09	3.24	1.53	4.13	3.73	2.5	1.74	2.32	0.773	2.5	1.98
Alpha-fetoprotein OS=Mus musculus OX=10090 GN=Afp PE=2 SV=1	FETA_MOUSE	67 kDa	1.98	1.58	2.12	1.58	3.57	0.853	3.35	1.35	77.7	34.1	3.15	5.37	6.34	3.57	5.07	2.78
Prelamin-A/C OS=Mus musculus OX=10090 GN=Lmna PE=1 SV=2	LMNA_MOUSE	74 kDa	2.34	2.34	2.49	2.07	3.72	2.2	3.33	4.15	3.52	0.828	8.82	4.15	5.66	1.47	5.66	8.82
Transketolase OS=Mus musculus OX=10090 GN=Tkt PE=1 SV=1	TKT_MOUSE	68 kDa	1.45	1.45	1.57	1.23	2.75	0.681	3.53	2.58	8.65	2.75	2.93	2.26	4.48	1.57	3.53	2.93
Ubiquinone biosynthesis monooxygenase COQ6, mitochondrial OS=Mus musculus OX=10090 GN=Coq6 PE=1 SV=3	COQ6_MOUSE	51 kDa	0	0	0	0	0	0	0	0	0.132	0	0	0	0	0	0	0
Trifunctional enzyme subunit alpha, mitochondrial OS=Mus musculus OX=10090 GN=Hadha PE=1 SV=1	ECHA_MOUSE	83 kDa	2.2	1.96	2.73	2.2	3.53	0.788	5.18	2.88	16.6	10.1	4.09	2.73	3.9	0.473	4.72	3.04
Cathepsin B OS=Mus musculus OX=10090 GN=Ctsb PE=1 SV=2	CATB_MOUSE	37 kDa	9.71	8.84	8.04	4.44	8.04	5.44	4	4.92	11.7	14	6.01	8.04	9.71	2.88	5.44	5.44
2-oxoglutarate dehydrogenase, mitochondrial OS=Mus musculus OX=10090 GN=Ogdh PE=1 SV=3	ODO1_MOUSE	116 kDa	1.85	1.56	1.42	0.994	1.56	0.643	3.82	1.05	7.85	4.53	1.78	0.939	1.42	0.247	1.42	1.49
Eukaryotic initiation factor 4A-I OS=Mus musculus OX=10090 GN=Eif4a1 PE=1 SV=1	IF4A1_MOUSE	46 kDa	3.53	2.95	3.53	3.53	8.66	4.97	6.86	14.6	9.34	5.85	8.02	10.1	6.34	1.8	12.6	7.42
Peptidyl-prolyl cis-trans isomerase A OS=Mus musculus OX=10090 GN=Ppia PE=1 SV=2	PPIA_MOUSE	18 kDa	84.9	101	60	60	120	84.9	2.94	12.1	201	239	50.4	143	169	120	50.4	50.4
Heterogeneous nuclear ribonucleoprotein K OS=Mus musculus OX=10090 GN=Hnrnpk PE=1 SV=1	HNRPK_MOUSE	51 kDa	2.27	1.55	2.07	1.55	3.47	1.11	2.27	3.76	3.2	1.55	4.74	1.89	4.06	2.07	3.76	4.39
Heterogeneous nuclear ribonucleoproteins A2/B1 OS=Mus musculus OX=10090 GN=Hnrnpa2b1 PE=1 SV=2	ROA2_MOUSE	37 kDa	3.2	2.86	3.2	3.2	10.6	6.59	10.6	8.78	9.64	2.86	7.99	9.64	12.7	4.89	9.64	8.78
Importin subunit beta-1 OS=Mus musculus OX=10090 GN=Kpnb1 PE=1 SV=2	IMB1_MOUSE	97 kDa	1.69	1.14	1.88	1.78	4.21	1	2.87	2.39	3.88	2.28	3	3.42	1.97	1.07	2.87	2.5
60S ribosomal protein L6 OS=Mus musculus OX=10090 GN=Rpl6 PE=1 SV=3	RL6_MOUSE	34 kDa	2.39	2.39	3.5	3.09	3.94	1.81	3.94	2.73	7.68	4.96	4.43	3.5	3.5	1.81	4.43	3.94
Aconitate hydratase, mitochondrial OS=Mus musculus OX=10090 GN=Aco2 PE=1 SV=1	ACON_MOUSE	85 kDa	2.86	2.32	3.32	3.48	5.05	1.28	10	3.01	21.5	10.9	3.48	3.65	4.02	0.35	4.41	3.83
14-3-3 protein epsilon OS=Mus musculus OX=10090 GN=Ywhae PE=1 SV=1	1433E_MOUSE	29 kDa	37.7	42	72.7	24.1	90.3	33.7	15.4	33.7	173	58.4	72.7	101	46.9	15.4	46.9	65.2
Rab GDP dissociation inhibitor beta OS=Mus musculus OX=10090 GN=Gdi2 PE=1 SV=1	GDIB_MOUSE	51 kDa	7.5	6.49	14	5.61	8.64	1.57	2.99	11.4	14.9	6.49	3.82	4.47	6.49	2.75	5.61	3.53
Keratin, type I cytoskeletal 19 OS=Mus musculus OX=10090 GN=Krt19 PE=1 SV=1	K1C19_MOUSE	45 kDa	2.6	1.71	3.16	2.87	8.77	7.47	17.6	12	8.1	5.37	7.47	14	20.4	4.15	22	6.89
Nucleolin OS=Mus musculus OX=10090 GN=Ncl PE=1 SV=2	NUCL_MOUSE	77 kDa	0.793	0.793	1.12	1.3	3.68	1.5	1.96	2.35	1.12	0.869	2.35	2.35	2.08	1.3	2.64	2.21
Presequence protease, mitochondrial OS=Mus musculus OX=10090 GN=Pitrm1 PE=1 SV=1	PREP_MOUSE	117 kDa	1.68	1.34	1.09	0.982	0.729	0.508	3.26	0.592	13.2	7.22	1.83	1.54	1.61	0.315	2.33	1.68
Laminin subunit beta-2 OS=Mus musculus OX=10090 GN=Lamb2 PE=1 SV=2	LAMB2_MOUSE	197 kDa	0.557	0.434	0.507	0.507	0.69	0.388	1.06	0.531	0.958	0.582	0.69	0.411	0.557	0.14	0.482	0.582
Coatomer subunit gamma-1 OS=Mus musculus OX=10090 GN=Copg1 PE=1 SV=1	COPG1_MOUSE	98 kDa	1.13	0.693	1.43	1.51	4.53	0.995	1.43	2.06	5.74	2.06	2.49	3.25	3.54	0.749	2.98	2.27
Plastin-2 OS=Mus musculus OX=10090 GN=Lcp1 PE=1 SV=4	PLSL_MOUSE	70 kDa	5.77	5.47	4.9	3.1	4.39	0.892	6.08	4.39	9.2	2.58	1.98	2.42	4.39	1.38	2.92	1.85
Annexin A11 OS=Mus musculus OX=10090 GN=Anxa11 PE=1 SV=2	ANX11_MOUSE	54 kDa	2.44	2.25	2.06	1.89	1.42	0.601	1.56	1.03	6.85	4.51	2.06	1.03	1.56	0.911	1.42	1.89
Integrin alpha-V OS=Mus musculus OX=10090 GN=Itgav PE=1 SV=2	ITAV_MOUSE	115 kDa	1.88	1.72	1.01	0.95	1.24	0.436	2.22	1.24	6.02	4.94	0.561	1.3	0.794	0.321	0.65	0.518
Low-density lipoprotein receptor-related protein 2 OS=Mus musculus OX=10090 GN=Lrp2 PE=1 SV=1	LRP2_MOUSE	519 kDa	0	0	0	0	0.105	0.161	0.183	0.154	1.64	1.3	0.19	0.154	0.14	0.0709	0.147	0.168
Solute carrier family 2, facilitated glucose transporter member 1 OS=Mus musculus OX=10090 GN=Slc2a1 PE=1 SV=4	GTR1_MOUSE	54 kDa	0.913	0.7	0.425	0.425	0.7	0.7	0.913	0.7	1.28	0.913	0.804	0.425	0.7	0.511	0.804	0.913
Actin, alpha cardiac muscle 1 OS=Mus musculus OX=10090 GN=Actc1 PE=1 SV=1	ACTC_MOUSE	42 kDa	18	9.38	15.3	16.6	49.6	31.2	36.4	31.2	24.7	24.7	26.7	46	98.9	15.3	91.6	22.8
T-complex protein 1 subunit zeta OS=Mus musculus OX=10090 GN=Cct6a PE=1 SV=3	TCPZ_MOUSE	58 kDa	1.28	0.934	1.84	1.28	2.35	0.552	2.54	3.18	3.66	1.28	3.18	2.17	3.18	1.55	3.41	3.18
Peptidyl-prolyl cis-trans isomerase B OS=Mus musculus OX=10090 GN=Ppib PE=1 SV=2	PPIB_MOUSE	24 kDa	29.3	16.9	43.9	25.6	11.1	11.1	1.2	5.28	50.2	43.9	11.1	29.3	16.9	19.4	11.1	11.1
Isocitrate dehydrogenase [NADP], mitochondrial OS=Mus musculus OX=10090 GN=Idh2 PE=1 SV=3	IDHP_MOUSE	51 kDa	6.87	5.13	7.38	5.95	4.41	1.55	5.95	4.41	19.1	17.9	3.48	4.08	5.53	2.49	7.38	2.96
Catenin alpha-1 OS=Mus musculus OX=10090 GN=Ctnna1 PE=1 SV=1	CTNA1_MOUSE	100 kDa	1.02	0.725	1.02	1.3	2.84	0.781	1.7	1.7	3.81	1.62	2.97	1.53	2.27	0.517	2.97	2.49
Serotransferrin OS=Mus musculus OX=10090 GN=Tf PE=1 SV=1	TRFE_MOUSE	77 kDa	2.96	3.3	2.35	2.08	1.21	0.948	3.68	1.03	32.2	13.4	1.61	1.4	1.4	0.339	1.12	1.3
Profilin-1 OS=Mus musculus OX=10090 GN=Pfn1 PE=1 SV=2	PROF1_MOUSE	15 kDa	38	46.9	87.2	46.9	243	107	6.66	107	298	25	131	161	198	70.9	46.9	107
Glutamate dehydrogenase 1, mitochondrial OS=Mus musculus OX=10090 GN=Glud1 PE=1 SV=1	DHE3_MOUSE	61 kDa	4.57	2.67	4.87	2.31	4.29	1.42	7.02	3.08	16.5	5.86	4.29	2.31	2.87	2.67	3.52	2.87
Serine/threonine-protein phosphatase 2A 65 kDa regulatory subunit A alpha isoform OS=Mus musculus OX=10090 GN=Ppp2r1a PE=1 SV=3	2AAA_MOUSE	65 kDa	3.55	3.13	8.95	4.02	4.27	0.479	6.79	3.34	6.07	2.08	9.45	5.1	6.07	2.08	6.07	9.45
Transgelin-2 OS=Mus musculus OX=10090 GN=Tagln2 PE=1 SV=4	TAGL2_MOUSE	22 kDa	47.6	31	47.6	72.7	31	17.4	4.28	17.4	54.8	26.9	17.4	83.6	83.6	41.3	23.3	17.4
Alpha-actinin-1 OS=Mus musculus OX=10090 GN=Actn1 PE=1 SV=1	ACTN1_MOUSE	103 kDa	3.46	2.81	4.05	4.21	14.5	3.46	6.33	7.05	6.33	2.7	11.5	12.3	13.1	1.88	16.5	9.66
Leucine-rich PPR motif-containing protein, mitochondrial OS=Mus musculus OX=10090 GN=Lrpprc PE=1 SV=2	LPPRC_MOUSE	157 kDa	0.891	0.448	0.361	0.28	0.97	0.306	2.43	0.638	5.36	3.3	0.815	0.508	0.891	0.254	0.672	0.742
Elongation factor 1-gamma OS=Mus musculus OX=10090 GN=Eef1g PE=1 SV=3	EF1G_MOUSE	50 kDa	5.3	3.31	3.89	2.34	4.21	0.559	4.55	9.47	3.59	2.56	2.34	3.89	7.12	1.76	6.16	1.76
Hydroxyacyl-coenzyme A dehydrogenase, mitochondrial OS=Mus musculus OX=10090 GN=Hadh PE=1 SV=2	HCDH_MOUSE	34 kDa	3.75	2.29	2.95	2.29	2.29	1.08	12	1.74	55.3	41.8	7.22	2.95	14.6	1.5	12	4.7
40S ribosomal protein S4, X isoform OS=Mus musculus OX=10090 GN=Rps4x PE=1 SV=2	RS4X_MOUSE	30 kDa	8.32	4.48	20.8	13.3	10.5	8.32	9.37	3.43	32.4	32.4	11.8	16.6	18.6	5.78	18.6	9.37
T-complex protein 1 subunit beta OS=Mus musculus OX=10090 GN=Cct2 PE=1 SV=4	TCPB_MOUSE	57 kDa	2.79	2.03	4.91	4	7.24	0.559	6.37	4.91	4.91	1.57	8.73	3	6.37	2.39	8.21	7.24
Cofilin-1 OS=Mus musculus OX=10090 GN=Cfl1 PE=1 SV=3	COF1_MOUSE	19 kDa	31.9	26.9	88.4	53.3	15.9	7.7	1.71	13.3	26.9	22.6	19	26.9	19	19	9.27	15.9
Aspartate aminotransferase, mitochondrial OS=Mus musculus OX=10090 GN=Got2 PE=1 SV=1	AATM_MOUSE	47 kDa	7.53	6.98	3.36	5.98	5.1	1.73	15.7	5.1	10.9	33.8	3.08	4.71	5.98	1.55	5.1	2.82
Unconventional myosin-Ic OS=Mus musculus OX=10090 GN=Myo1c PE=1 SV=2	MYO1C_MOUSE	122 kDa	0.203	0.203	0.171	0.0541	2.27	0.739	1.95	1.15	1.39	0.984	1.65	2.02	1.95	0.65	2.19	1.51
60S ribosomal protein L5 OS=Mus musculus OX=10090 GN=Rpl5 PE=1 SV=3	RL5_MOUSE	34 kDa	2	1.74	2.29	2.61	1.28	1.5	2	1.08	4.2	3.75	3.33	2.61	2.29	0.581	2	2.95
Glucose-6-phosphate isomerase OS=Mus musculus OX=10090 GN=Gpi PE=1 SV=4	G6PI_MOUSE	63 kDa	2.57	2.06	4.64	3.37	2.95	0.75	4.09	1.91	3.15	1.77	3.37	3.37	7.91	2.95	6.65	2.75
Prohibitin-2 OS=Mus musculus OX=10090 GN=Phb2 PE=1 SV=1	PHB2_MOUSE	33 kDa	5.63	5.63	9.64	5.03	6.29	2.76	14.5	5.03	35.4	21.7	5.03	5.63	8.68	1.57	7.81	5.03
40S ribosomal protein S3a OS=Mus musculus OX=10090 GN=Rps3a PE=1 SV=3	RS3A_MOUSE	30 kDa	4.98	3.36	12.9	8.1	9.11	8.1	4.98	8.1	43.1	16.1	5.64	16.1	12.9	3.36	14.4	6.38
Myosin-10 OS=Mus musculus OX=10090 GN=Myh10 PE=1 SV=2	MYH10_MOUSE	229 kDa	0	0	0	0	2.45	2.45	2.45	2.76	0.307	0	2.26	1.5	2	1.23	2	2.08
Sarcoplasmic/endoplasmic reticulum calcium ATPase 2 OS=Mus musculus OX=10090 GN=Atp2a2 PE=1 SV=2	AT2A2_MOUSE	115 kDa	0.286	0.251	0.36	0.438	0.609	0.479	0.654	0.399	1.89	1.19	0.701	0.521	0.701	0.399	0.609	0.564
Receptor of activated protein C kinase 1 OS=Mus musculus OX=10090 GN=Rack1 PE=1 SV=3	RACK1_MOUSE	35 kDa	5.04	5.04	4.52	3.61	3.61	2.22	5.04	4.52	22.3	16.8	7.65	4.05	6.91	1.69	3.61	6.23
Fibrinogen gamma chain OS=Mus musculus OX=10090 GN=Fgg PE=1 SV=1	FIBG_MOUSE	49 kDa	0.379	0.293	0.784	0.784	1.03	0.471	15.9	1.16	0.673	0.137	2.86	3.39	3.99	1.31	4.32	3.39
40S ribosomal protein S7 OS=Mus musculus OX=10090 GN=Rps7 PE=2 SV=1	RS7_MOUSE	22 kDa	5.23	3.7	7.25	7.25	3.7	1.02	1.68	1.33	15.7	7.25	2.55	7.25	15.7	7.25	4.41	2.55
T-complex protein 1 subunit eta OS=Mus musculus OX=10090 GN=Cct7 PE=1 SV=1	TCPH_MOUSE	60 kDa	1.35	1	1.62	1.11	3.47	0.454	5.5	4.53	6.63	1.48	6.23	3.97	3.97	1.23	4.53	5.85
ATP-dependent RNA helicase A OS=Mus musculus OX=10090 GN=Dhx9 PE=1 SV=2	DHX9_MOUSE	149 kDa	0.114	0.138	0.0899	0.0667	1.42	0.641	0.867	0.867	1.27	0.75	0.907	0.867	1.08	0.505	1.03	0.788
40S ribosomal protein SA OS=Mus musculus OX=10090 GN=Rpsa PE=1 SV=4	RSSA_MOUSE	33 kDa	2.83	3.63	2.83	2.83	3.21	3.21	3.21	5.8	18.5	8.06	4.1	5.8	3.63	1.37	3.63	4.1
Alpha-mannosidase 2 OS=Mus musculus OX=10090 GN=Man2a1 PE=1 SV=2	MA2A1_MOUSE	132 kDa	0.67	0.408	0.246	0.13	0.934	0.408	0.934	0.552	3.02	2	0.552	0.712	0.842	0.341	1.03	0.478
60S ribosomal protein L4 OS=Mus musculus OX=10090 GN=Rpl4 PE=1 SV=3	RL4_MOUSE	47 kDa	1.93	1.57	2.36	3.11	2.84	1.74	1.93	4.03	6.53	4.38	2.36	2.59	2.84	1.4	3.11	2.36
Galectin-3 OS=Mus musculus OX=10090 GN=Lgals3 PE=1 SV=3	LEG3_MOUSE	28 kDa	3.39	2.12	2.12	2.5	6.75	3.92	3.92	5.18	3.92	2.5	5.92	8.73	12.7	5.18	7.69	4.51
Staphylococcal nuclease domain-containing protein 1 OS=Mus musculus OX=10090 GN=Snd1 PE=1 SV=1	SND1_MOUSE	102 kDa	0.875	0.553	0.761	0.706	2.52	0.817	1.82	1.06	2.52	1.34	1.73	1.57	2.41	0.458	2.63	1.49
26S proteasome non-ATPase regulatory subunit 2 OS=Mus musculus OX=10090 GN=Psmd2 PE=1 SV=1	PSMD2_MOUSE	100 kDa	0.724	0.469	1.02	1.09	2.49	0.724	1.37	1.61	2.96	1.53	1.79	1.79	2.27	0.516	2.49	1.37
Ataxin-10 OS=Mus musculus OX=10090 GN=Atxn10 PE=1 SV=2	ATX10_MOUSE	54 kDa	2.08	2.68	3.4	2.47	3.95	0.808	5.27	6.06	5.27	3.4	2.9	4.25	5.65	2.08	9.07	2.68
ATP-dependent RNA helicase DDX3X OS=Mus musculus OX=10090 GN=Ddx3x PE=1 SV=3	DDX3X_MOUSE	73 kDa	0.483	0.419	0.618	0.483	1.2	0.766	1.4	1.62	1.1	0.549	1.01	0.691	1.1	1.01	0.845	1.01
T-complex protein 1 subunit gamma OS=Mus musculus OX=10090 GN=Cct3 PE=1 SV=1	TCPG_MOUSE	61 kDa	1.58	1.72	3.6	2.18	1.86	1.09	5.64	2.93	4.38	0.981	5.64	3.84	2.72	3.6	2.72	4.98
NADH-cytochrome b5 reductase 3 OS=Mus musculus OX=10090 GN=Cyb5r3 PE=1 SV=3	NB5R3_MOUSE	34 kDa	5.97	3.82	8.2	7.39	7.39	3	15	4.28	69.4	35.8	12.3	10.1	13.6	1.52	11.1	10.1
Heterogeneous nuclear ribonucleoprotein A3 OS=Mus musculus OX=10090 GN=Hnrnpa3 PE=1 SV=1	ROA3_MOUSE	40 kDa	2.06	1.41	2.88	1.82	5.27	1.82	2.88	2.88	2.59	2.31	2.88	5.27	3.56	0.894	2.06	2.88
T-complex protein 1 subunit epsilon OS=Mus musculus OX=10090 GN=Cct5 PE=1 SV=1	TCPE_MOUSE	60 kDa	1.62	1.35	4.53	2.24	1.48	0.378	3.24	2.42	3.47	1	6.23	2.81	2.07	1.35	2.42	6.23
Lamin-B1 OS=Mus musculus OX=10090 GN=Lmnb1 PE=1 SV=3	LMNB1_MOUSE	67 kDa	1.15	0.954	1.15	0.863	2.01	1.05	3.2	2.47	4.87	2.64	3.41	1.37	2.01	0.776	2.01	3.2
4F2 cell-surface antigen heavy chain OS=Mus musculus OX=10090 GN=Slc3a2 PE=1 SV=1	4F2_MOUSE	58 kDa	1.83	1.4	2.15	1.68	1.53	0.927	1.98	1.04	5.07	2.92	1.27	1.68	2.15	0.466	1.83	1.4
Citrate synthase, mitochondrial OS=Mus musculus OX=10090 GN=Cs PE=1 SV=1	CISY_MOUSE	52 kDa	2.22	2.64	2.64	1.67	1.84	0.739	7.08	2.02	14	8.14	1.84	2.02	2.64	0.849	2.64	1.36
Succinate dehydrogenase [ubiquinone] flavoprotein subunit, mitochondrial OS=Mus musculus OX=10090 GN=Sdha PE=1 SV=1	SDHA_MOUSE	73 kDa	1.02	0.852	0.772	0.486	0.772	0.422	2.43	0.696	14.3	5.08	1.41	0.623	0.772	0.486	0.696	1.31
Microtubule-actin cross-linking factor 1 OS=Mus musculus OX=10090 GN=Macf1 PE=1 SV=2	MACF1_MOUSE	832 kDa	0	0.0078	0.0078	0.0078	0.0642	0.0396	0.0236	0.0518	0.2	0.146	0.0559	0.0078	0.0236	0.0236	0.0356	0.0518
Fibrillin-1 OS=Mus musculus OX=10090 GN=Fbn1 PE=1 SV=2	FBN1_MOUSE	312 kDa	0	0	0	0	0.168	0.242	0.802	0.308	0	0	0.242	0.255	0.132	0.053	0.144	0.242
V-type proton ATPase catalytic subunit A OS=Mus musculus OX=10090 GN=Atp6v1a PE=1 SV=2	VATA_MOUSE	68 kDa	1.02	1.11	1.8	0.925	2.7	0.454	3.07	1.67	6.47	3.26	1.55	1.55	2.88	1.02	3.07	1.43
Transferrin receptor protein 1 OS=Mus musculus OX=10090 GN=Tfrc PE=1 SV=1	TFR1_MOUSE	86 kDa	0.566	0.508	0.161	0.205	0.453	0.161	2.18	0	12.7	7.1	0.161	0.348	0.4	0.299	0.205	0.161
Transaldolase OS=Mus musculus OX=10090 GN=Taldo1 PE=1 SV=2	TALDO_MOUSE	37 kDa	2.86	2.26	2.26	2.86	3.57	4.89	5.41	2.86	3.57	1.53	5.41	4.89	5.97	1.75	4.89	5.41
Histone H1.3 OS=Mus musculus OX=10090 GN=Hist1h1d PE=1 SV=2	H13_MOUSE	22 kDa	15.7	11.6	37.8	32.7	15.7	15.7	7.25	18.2	13.5	11.6	24.4	24.4	32.7	8.5	43.6	28.3
Unconventional myosin-XVIIIa OS=Mus musculus OX=10090 GN=Myo18a PE=1 SV=2	MY18A_MOUSE	233 kDa	0	0	0	0	0.231	0.181	0.0867	0.248	0.057	0	0.181	0.057	0.133	0.0717	0.0867	0.181
Extended synaptotagmin-1 OS=Mus musculus OX=10090 GN=Esyt1 PE=1 SV=2	ESYT1_MOUSE	122 kDa	0.789	0.697	0.338	0.141	1.27	0.338	0.989	0.886	1.66	1.15	0.989	1.15	0.989	0.303	1.21	0.886
Heterogeneous nuclear ribonucleoprotein L OS=Mus musculus OX=10090 GN=Hnrnpl PE=1 SV=2	HNRPL_MOUSE	64 kDa	0.567	0.418	1.11	1.01	1.58	0.647	1.58	1.34	1.34	0.283	2.31	1.11	0.913	0.418	1.01	1.85
Fatty acid-binding protein, adipocyte OS=Mus musculus OX=10090 GN=Fabp4 PE=1 SV=3	FABP4_MOUSE	15 kDa	7	8.85	4.28	5.5	13.9	8.85	3.29	3.29	26.9	2.48	7	11.1	13.9	7	11.1	5.5
Guanine nucleotide-binding protein G(i) subunit alpha-2 OS=Mus musculus OX=10090 GN=Gnai2 PE=1 SV=5	GNAI2_MOUSE	40 kDa	3.08	2.77	1.76	1.18	4.16	1.98	2.77	3.41	5.03	5.03	3.41	3.77	2.77	0.868	2.49	3.41
Cytochrome b-c1 complex subunit 2, mitochondrial OS=Mus musculus OX=10090 GN=Uqcrc2 PE=1 SV=1	QCR2_MOUSE	48 kDa	9.05	4.2	2.28	2.07	2.99	2.28	6.72	3.26	10.5	9.05	1.69	2.99	3.26	1.52	4.2	1.36
Actin-related protein 2/3 complex subunit 2 OS=Mus musculus OX=10090 GN=Arpc2 PE=1 SV=3	ARPC2_MOUSE	34 kDa	1.29	0.736	2.62	2.97	5.28	1.51	5.28	3.77	13.4	8.95	2.97	2.62	5.28	0.903	6.55	2.3
Voltage-dependent anion-selective channel protein 2 OS=Mus musculus OX=10090 GN=Vdac2 PE=1 SV=2	VDAC2_MOUSE	32 kDa	1.21	1.21	0.812	0.812	3	1.44	3.88	1.97	2.28	1.69	4.39	3.42	2.28	1.21	3	4.39
Ferritin heavy chain OS=Mus musculus OX=10090 GN=Fth1 PE=1 SV=2	FRIH_MOUSE	21 kDa	60.5	21	6.84	5.77	4.84	9.52	4.84	5.77	17.9	8.08	3.35	3.35	0.801	1.42	0.555	2.76
Major vault protein OS=Mus musculus OX=10090 GN=Mvp PE=1 SV=4	MVP_MOUSE	96 kDa	0.444	0.307	0.651	0.597	1.38	0.544	1.16	0.951	3.07	2.81	1.23	0.825	0.951	0.397	1.55	1.16
3-ketoacyl-CoA thiolase A, peroxisomal OS=Mus musculus OX=10090 GN=Acaa1a PE=1 SV=1	THIKA_MOUSE	44 kDa	4.65	2.66	3.23	2.41	1.74	0.541	4.65	1.74	8.35	16.9	1.55	1.38	2.66	0.781	1.95	1.21
Microsomal triglyceride transfer protein large subunit OS=Mus musculus OX=10090 GN=Mttp PE=1 SV=2	MTP_MOUSE	99 kDa	0	0	0	0	0.102	0.102	0.428	0.0669	8.34	5.54	0.791	0.523	0.85	0.338	0.791	0.791
ADP-ribosylation factor 4 OS=Mus musculus OX=10090 GN=Arf4 PE=1 SV=2	ARF4_MOUSE	20 kDa	8.73	10.3	7.36	4.3	14.3	7.36	5.17	8.73	37.1	27.1	14.3	10.3	14.3	16.8	5.17	7.36
Ras-related protein Rap-1b OS=Mus musculus OX=10090 GN=Rap1b PE=1 SV=2	RAP1B_MOUSE	21 kDa	11.7	7.09	25.7	13.7	11.7	4.17	1.45	5.97	25.7	16.1	4.17	18.8	22	16.1	7.09	4.17
Actin-related protein 3 OS=Mus musculus OX=10090 GN=Actr3 PE=1 SV=3	ARP3_MOUSE	47 kDa	2.58	1.93	3.68	2.83	3.1	1.56	1.74	4.01	4.36	2.58	2.35	4.01	2.83	1.24	3.68	2.35
40S ribosomal protein S16 OS=Mus musculus OX=10090 GN=Rps16 PE=1 SV=4	RS16_MOUSE	16 kDa	8.39	8.39	18.8	8.39	3.45	5.47	3.45	8.39	12.6	5.47	4.36	5.47	5.47	3.45	3.45	4.36
Stress-induced-phosphoprotein 1 OS=Mus musculus OX=10090 GN=Stip1 PE=1 SV=1	STIP1_MOUSE	63 kDa	1.26	1.04	2.58	1.64	1.38	0.291	1.51	1.92	4.97	1.15	3.39	0.941	1.38	1.04	1.77	2.97
Golgi apparatus protein 1 OS=Mus musculus OX=10090 GN=Glg1 PE=1 SV=1	GSLG1_MOUSE	134 kDa	0.914	0.542	0.272	0.303	0.4	0.334	0.579	0.469	3.89	2.02	0.579	0.367	0.4	0.183	0.242	0.542
6-phosphogluconate dehydrogenase, decarboxylating OS=Mus musculus OX=10090 GN=Pgd PE=1 SV=3	6PGD_MOUSE	53 kDa	2.12	1.77	2.73	1.94	3.2	0.52	2.31	3.74	3.74	2.51	1.6	3.2	5.02	1.6	5.02	1.45
ATP synthase subunit gamma, mitochondrial OS=Mus musculus OX=10090 GN=Atp5f1c PE=1 SV=1	ATPG_MOUSE	33 kDa	1.61	2.16	1.61	1.87	1.87	1.87	3.21	1.37	7.23	5.8	1.87	2.48	2.83	1.61	2.48	1.87
Peroxisomal multifunctional enzyme type 2 OS=Mus musculus OX=10090 GN=Hsd17b4 PE=1 SV=3	DHB4_MOUSE	79 kDa	0.496	0.437	0.325	0.325	0.38	0.223	0.982	0.38	12.1	7.44	0.687	0.175	0.757	0.223	0.687	0.687
Programmed cell death 6-interacting protein OS=Mus musculus OX=10090 GN=Pdcd6ip PE=1 SV=3	PDC6I_MOUSE	96 kDa	0.596	0.444	0.95	0.886	1.3	0.493	0.95	0.764	1.81	1.02	1.08	1.15	1.55	0.143	1.55	0.95
Hexokinase-1 OS=Mus musculus OX=10090 GN=Hk1 PE=1 SV=3	HXK1_MOUSE	108 kDa	0.809	0.514	1.1	0.92	0.978	0.306	1.16	0.756	0.92	0.56	0.978	0.427	0.756	0.268	0.756	0.864
Trifunctional enzyme subunit beta, mitochondrial OS=Mus musculus OX=10090 GN=Hadhb PE=1 SV=1	ECHB_MOUSE	51 kDa	1.53	1.53	1.1	1.38	1.69	0.745	2.67	1.69	6.7	5.01	0.542	0.745	1.38	1.1	1.38	0.542
T-complex protein 1 subunit delta OS=Mus musculus OX=10090 GN=Cct4 PE=1 SV=3	TCPD_MOUSE	58 kDa	1.04	0.731	2.73	1.16	2.53	0.551	2.94	2.34	4.48	0.932	3.91	1.84	2.34	1.41	2.73	3.65
Probable ubiquitin carboxyl-terminal hydrolase FAF-X OS=Mus musculus OX=10090 GN=Usp9x PE=1 SV=2	USP9X_MOUSE	291 kDa	0.0225	0	0	0	0.38	0.181	0.155	0.475	0.525	0.194	0.365	0.221	0.277	0.143	0.194	0.335
Annexin A3 OS=Mus musculus OX=10090 GN=Anxa3 PE=1 SV=4	ANXA3_MOUSE	36 kDa	12.5	7.01	12.5	5.74	3.37	3	3.76	4.66	31.1	12.5	2.67	4.66	4.66	1.83	3.76	2.37
Prohibitin OS=Mus musculus OX=10090 GN=Phb PE=1 SV=1	PHB_MOUSE	30 kDa	7.26	3.38	5.68	3.38	5.68	2.94	6.43	3.87	39.2	20.3	5.68	5.68	5.01	3.87	5.01	4.41
T-complex protein 1 subunit theta OS=Mus musculus OX=10090 GN=Cct8 PE=1 SV=3	TCPQ_MOUSE	60 kDa	1.49	0.803	1.49	1.12	3.48	1.01	3.99	3.99	4.26	1.23	5.88	3.73	3.73	1.62	3.03	6.26
Prolyl 4-hydroxylase subunit alpha-1 OS=Mus musculus OX=10090 GN=P4ha1 PE=1 SV=2	P4HA1_MOUSE	61 kDa	1.85	2.01	2.71	1.85	0.876	0.233	4.08	1.19	4.64	1.44	2.17	1.85	0.976	0.876	0.689	2.01
U5 small nuclear ribonucleoprotein 200 kDa helicase OS=Mus musculus OX=10090 GN=Snrnp200 PE=1 SV=1	U520_MOUSE	245 kDa	0.0267	0.0267	0	0	0.372	0.409	0.428	0.587	0.695	0.251	0.466	0.372	0.485	0.268	0.466	0.428
NADPH--cytochrome P450 reductase OS=Mus musculus OX=10090 GN=Por PE=1 SV=2	NCPR_MOUSE	77 kDa	1.6	1.39	1.82	1.39	1.29	0.453	1.71	0.453	7.66	4.26	1.03	0.943	1.2	0.181	1.6	0.864
Integrin alpha-3 OS=Mus musculus OX=10090 GN=Itga3 PE=1 SV=1	ITA3_MOUSE	117 kDa	0.99	0.99	0.47	0.317	0.511	0.148	0.511	0.47	3.3	1.85	0.43	0.43	0.354	0.148	0.391	0.391
Beta-actin-like protein 2 OS=Mus musculus OX=10090 GN=Actbl2 PE=1 SV=1	ACTBL_MOUSE	42 kDa	5.12	5.12	5.12	5.6	16.6	0	12	15.3	7.28	12	6.12	10.2	21.1	6.12	18	6.12
Basigin OS=Mus musculus OX=10090 GN=Bsg PE=1 SV=2	BASI_MOUSE	42 kDa	0.818	1.11	0.687	0.959	0.348	0.251	0.818	0.566	0.959	0.818	0.566	0.566	0.161	0.251	0.251	0.687
Heat shock 70 kDa protein 4 OS=Mus musculus OX=10090 GN=Hspa4 PE=1 SV=1	HSP74_MOUSE	94 kDa	0.359	0.227	0.557	0.454	1.51	0.724	1.34	0.666	1.51	0.557	1.04	1.19	1.42	0.269	1.26	0.976
Fumarate hydratase, mitochondrial OS=Mus musculus OX=10090 GN=Fh PE=1 SV=3	FUMH_MOUSE	54 kDa	1.71	2.23	1.55	0.906	2.05	0.341	5.16	2.85	8.84	7.25	1.27	1.02	2.63	0.906	2.85	1.14
Protein unc-80 homolog OS=Mus musculus OX=10090 GN=Unc80 PE=1 SV=2	UNC80_MOUSE	364 kDa	0	0	0	0	0	0	0	0	0	0.0179	0	0	0	0	0	0
Exportin-1 OS=Mus musculus OX=10090 GN=Xpo1 PE=1 SV=1	XPO1_MOUSE	123 kDa	0.519	0.441	0.232	0.201	1.7	0.298	1.7	1.31	1.56	0.871	1.49	1.31	2.16	0.441	2.41	1.08
Dihydrolipoyl dehydrogenase, mitochondrial OS=Mus musculus OX=10090 GN=Dld PE=1 SV=2	DLDH_MOUSE	54 kDa	1.87	0.906	1.14	0.507	1.55	0.797	2.85	1.71	4.81	2.85	1.87	1.14	1.27	0.906	1.55	1.71
40S ribosomal protein S9 OS=Mus musculus OX=10090 GN=Rps9 PE=1 SV=3	RS9_MOUSE	23 kDa	4.24	2.02	4.24	5.02	4.24	2.02	2.02	2.02	26.5	11	2.46	6.93	5.02	6.93	5.91	2.46
Transmembrane emp24 domain-containing protein 9 OS=Mus musculus OX=10090 GN=Tmed9 PE=1 SV=2	TMED9_MOUSE	27 kDa	3.49	1.83	2.18	1.52	1	0.782	0.782	0.782	13.3	10.3	1	1.83	3.49	1.83	1.83	1
Asparagine--tRNA ligase, cytoplasmic OS=Mus musculus OX=10090 GN=Nars PE=1 SV=2	SYNC_MOUSE	64 kDa	0.563	0.347	0.416	0.22	1	0.488	1.33	1.21	1.98	0.563	1.84	1.21	0.643	0.726	0.643	1.7
Fibrinogen beta chain OS=Mus musculus OX=10090 GN=Fgb PE=1 SV=1	FIBB_MOUSE	55 kDa	1.13	0.896	1.13	0.688	0.688	0.337	20.8	0.789	0.502	0	3.54	1.13	1.13	0.688	1.01	3.28
Myb-binding protein 1A OS=Mus musculus OX=10090 GN=Mybbp1a PE=1 SV=2	MBB1A_MOUSE	152 kDa	0.289	0.112	0.135	0.135	0.809	0.345	0.527	0.593	0.847	0.403	0.56	0.236	0.697	0.16	0.771	0.56
Bifunctional glutamate/proline--tRNA ligase OS=Mus musculus OX=10090 GN=Eprs PE=1 SV=4	SYEP_MOUSE	170 kDa	0.164	0.142	0.12	0.0787	0.765	0.255	0.517	0.546	1.13	0.517	0.667	0.255	0.406	0.142	0.329	0.667
Guanine nucleotide-binding protein G(I)/G(S)/G(T) subunit beta-1 OS=Mus musculus OX=10090 GN=Gnb1 PE=1 SV=3	GBB1_MOUSE	37 kDa	3.57	2	2.55	2.86	1.14	0.806	3.57	1.53	7.99	4.41	2	1.14	2.26	0.402	1.53	2
Annexin A7 OS=Mus musculus OX=10090 GN=Anxa7 PE=1 SV=2	ANXA7_MOUSE	50 kDa	1.77	1.29	2.15	2.15	0.563	0.665	1.02	1.6	4.59	2.81	0.775	1.15	0.892	0.29	0.563	0.665
Cytochrome c oxidase subunit 2 OS=Mus musculus OX=10090 GN=Mtco2 PE=1 SV=1	COX2_MOUSE	26 kDa	3.24	2.76	3.24	3.24	3.24	1.95	0.435	1.32	17	6.74	2.33	4.39	5.86	3.78	3.78	1.95
NADH-ubiquinone oxidoreductase 75 kDa subunit, mitochondrial OS=Mus musculus OX=10090 GN=Ndufs1 PE=1 SV=2	NDUS1_MOUSE	80 kDa	1.14	1.06	0.901	0.979	1.73	0.619	3.07	1.32	4.62	2.91	1.23	0.979	1.52	0.174	0.979	1.23
60S ribosomal protein L7a OS=Mus musculus OX=10090 GN=Rpl7a PE=1 SV=2	RL7A_MOUSE	30 kDa	2.9	1.85	2.17	2.17	3.34	2.9	1.57	2.17	8.03	4.94	2.17	2.52	5.59	0.689	4.35	1.85
Cytochrome b-c1 complex subunit 1, mitochondrial OS=Mus musculus OX=10090 GN=Uqcrc1 PE=1 SV=2	QCR1_MOUSE	53 kDa	1.47	1.96	1.78	1.96	2.33	1.19	4.08	2.33	5.46	3.5	1.06	0.939	0.826	0.524	1.19	0.719
Creatine kinase B-type OS=Mus musculus OX=10090 GN=Ckb PE=1 SV=1	KCRB_MOUSE	43 kDa	2.53	2.04	2.8	2.27	1.82	0.56	3.74	2.27	4.11	1.62	3.09	2.53	2.53	0.949	1.43	2.8
ATP-citrate synthase OS=Mus musculus OX=10090 GN=Acly PE=1 SV=1	ACLY_MOUSE	120 kDa	0.239	0.239	0.175	0.175	0.71	0.239	0.578	0.904	2.09	1.3	0.621	0.805	0.536	0.113	0.665	0.578
Integrin alpha-6 OS=Mus musculus OX=10090 GN=Itga6 PE=1 SV=3	ITA6_MOUSE	122 kDa	1.2	1.32	1.45	1.38	0.371	0.141	0.301	0.484	1.72	0.93	0.301	0.267	0.202	0.0821	0.267	0.267
Vitronectin OS=Mus musculus OX=10090 GN=Vtn PE=1 SV=2	VTNC_MOUSE	55 kDa	0.501	0.501	0.337	0.337	0.417	0.261	1.68	0.417	0.686	0.261	0.261	0.261	0.337	0.337	0.261	0.337
Collagen alpha-1(IV) chain OS=Mus musculus OX=10090 GN=Col4a1 PE=1 SV=4	CO4A1_MOUSE	161 kDa	0.222	0.0834	0.272	0.246	0.0619	0.0619	0.198	0.0834	0.222	0.151	0.174	0.272	0.222	0.151	0.246	0.128
Desmoplakin OS=Mus musculus OX=10090 GN=Dsp PE=1 SV=1	DESP_MOUSE	333 kDa	0	0	0	0	0.202	0.0912	0.145	0.145	0	0	0.113	0.102	0.325	0.0599	0.157	0.102
60S ribosomal protein L13a OS=Mus musculus OX=10090 GN=Rpl13a PE=1 SV=4	RL13A_MOUSE	23 kDa	1.9	1.22	1.54	0.944	0.702	1.54	0.944	0.944	3.32	1.54	1.54	1.22	1.9	1.22	1.54	1.54
Transmembrane emp24 domain-containing protein 10 OS=Mus musculus OX=10090 GN=Tmed10 PE=1 SV=1	TMEDA_MOUSE	25 kDa	3.51	2.98	2.1	2.51	2.98	0.873	1.41	2.1	9.86	5.57	2.1	2.1	2.51	2.1	2.51	1.73
Nesprin-1 OS=Mus musculus OX=10090 GN=Syne1 PE=1 SV=2	SYNE1_MOUSE	1010 kDa	0.00643	0	0	0	0	0	0	0	0	0.00643	0	0	0	0	0	0
Endoplasmic reticulum resident protein 44 OS=Mus musculus OX=10090 GN=Erp44 PE=1 SV=1	ERP44_MOUSE	47 kDa	3.44	1.76	1.25	0.969	1.41	0.84	3.44	1.58	21.6	9.01	1.11	1.25	0.607	0.607	1.41	0.969
Isocitrate dehydrogenase [NAD] subunit alpha, mitochondrial OS=Mus musculus OX=10090 GN=Idh3a PE=1 SV=1	IDH3A_MOUSE	40 kDa	2.59	3.21	2.59	1.61	3.94	2.06	7.63	2.31	6.97	3.56	2.59	4.79	3.94	1.61	3.21	2.59
Radixin OS=Mus musculus OX=10090 GN=Rdx PE=1 SV=3	RADI_MOUSE	69 kDa	2.52	2.69	3.24	2.69	2.06	2.06	2.21	1.79	5.76	3.66	3.24	2.87	3.88	0.921	3.45	2.87
UTP--glucose-1-phosphate uridylyltransferase OS=Mus musculus OX=10090 GN=Ugp2 PE=1 SV=3	UGPA_MOUSE	57 kDa	2.06	1.31	1.89	1.74	2.62	0.564	1.19	2.62	1.45	1.07	2.83	1.07	2.62	0.956	2.42	1.89
Heterogeneous nuclear ribonucleoprotein H OS=Mus musculus OX=10090 GN=Hnrnph1 PE=1 SV=3	HNRH1_MOUSE	49 kDa	0.677	0.789	0.789	0.572	0.908	0.572	1.04	1.64	0.572	0.473	1.81	1.32	1.32	0.789	0.908	1.64
Valine--tRNA ligase OS=Mus musculus OX=10090 GN=Vars PE=1 SV=1	SYVC_MOUSE	140 kDa	0.317	0.202	0.229	0.202	0.735	0.444	1.13	0.735	1.62	1.04	0.858	0.657	0.775	0.258	0.657	0.695
Prolow-density lipoprotein receptor-related protein 1 OS=Mus musculus OX=10090 GN=Lrp1 PE=1 SV=1	LRP1_MOUSE	505 kDa	0.0194	0	0.0129	0	0.115	0.144	0.137	0.115	0.658	0.431	0.0938	0.0799	0.0868	0.0129	0.0661	0.0938
Cell division control protein 42 homolog OS=Mus musculus OX=10090 GN=Cdc42 PE=1 SV=2	CDC42_MOUSE	21 kDa	2.22	2.22	5.7	3.32	2.73	0.796	0.551	0.796	4.79	5.7	2.22	4	3.32	1.79	2.22	1.41
Integrin beta-3 OS=Mus musculus OX=10090 GN=Itgb3 PE=1 SV=2	ITB3_MOUSE	87 kDa	0.74	0.874	1.17	1.25	0.558	0.248	1.02	0.394	1.25	0.806	0.344	0.447	0.447	0	0.203	0.248
Platelet endothelial cell adhesion molecule OS=Mus musculus OX=10090 GN=Pecam1 PE=1 SV=1	PECA1_MOUSE	81 kDa	0.317	0.317	0.37	0.37	0.736	0.267	0.542	0.37	0.736	0.483	0.542	0.604	0.542	0	0.425	0.483
Adenine phosphoribosyltransferase OS=Mus musculus OX=10090 GN=Aprt PE=1 SV=2	APT_MOUSE	20 kDa	4.6	3.09	9.47	4.6	4.6	1.99	1.99	3.09	5.55	7.95	3.79	7.95	6.66	9.47	3.79	3.09
Platelet glycoprotein 4 OS=Mus musculus OX=10090 GN=Cd36 PE=1 SV=2	CD36_MOUSE	53 kDa	1.07	0.944	0.723	1.19	0.83	0.353	0.723	0.622	1.97	1.07	0.83	0.622	0.944	0.199	0.527	0.527
Glucosidase 2 subunit beta OS=Mus musculus OX=10090 GN=Prkcsh PE=1 SV=1	GLU2B_MOUSE	59 kDa	1.26	1.52	1.66	1.38	0.312	0.115	1.38	0.816	2.48	1.52	0.816	0.63	1.02	0.242	0.918	0.816
Retrotransposon-derived protein PEG10 OS=Mus musculus OX=10090 GN=Peg10 PE=1 SV=2	PEG10_MOUSE	110 kDa	0	0	0	0	0.55	0.34	0.462	0.379	0.596	0.462	0.379	0.34	0.379	0.157	0.462	0.301
Tropomyosin alpha-4 chain OS=Mus musculus OX=10090 GN=Tpm4 PE=1 SV=3	TPM4_MOUSE	28 kDa	11.7	9.15	33.2	16.6	5.53	5.53	4.23	2.37	23.5	13.1	4.84	3.69	1.16	2.01	1.42	4.84
40S ribosomal protein S8 OS=Mus musculus OX=10090 GN=Rps8 PE=1 SV=2	RS8_MOUSE	24 kDa	3.13	2.63	1.46	2.63	1.8	1.17	1.46	2.19	9.17	6.86	1.8	2.19	3.7	2.19	2.19	1.8
14-3-3 protein beta/alpha OS=Mus musculus OX=10090 GN=Ywhab PE=1 SV=3	1433B_MOUSE	28 kDa	17.2	12	15.3	12	54.6	13.6	4.33	9.42	48.7	21.8	30.8	54.6	48.7	13.6	17.2	27.5
Apolipoprotein B-100 OS=Mus musculus OX=10090 GN=Apob PE=1 SV=1	APOB_MOUSE	509 kDa	0	0	0	0	0.0128	0	0.0128	0.0128	0.77	0.579	0	0	0	0	0	0
GTP-binding nuclear protein Ran OS=Mus musculus OX=10090 GN=Ran PE=1 SV=3	RAN_MOUSE	24 kDa	0.894	0.667	1.78	1.45	1.45	1.78	2.16	1.45	6.72	2.59	2.16	1.45	2.16	2.59	1.78	2.16
Peroxiredoxin-2 OS=Mus musculus OX=10090 GN=Prdx2 PE=1 SV=3	PRDX2_MOUSE	22 kDa	5.4	3.81	4.55	3.17	6.38	2.13	1.36	3.17	3.17	3.17	2.61	6.38	6.38	7.51	3.17	3.17
Electron transfer flavoprotein subunit alpha, mitochondrial OS=Mus musculus OX=10090 GN=Etfa PE=1 SV=2	ETFA_MOUSE	35 kDa	2.87	1.46	2.53	2.87	4.07	1.25	5.07	2.53	6.96	5.65	2.87	3.63	6.96	1.46	4.07	2.23
60S ribosomal protein L18 OS=Mus musculus OX=10090 GN=Rpl18 PE=1 SV=3	RL18_MOUSE	22 kDa	1.73	1.73	1.73	1.73	1.05	1.37	1.37	1.05	7.6	2.64	1.73	2.15	2.64	2.64	2.15	1.73
60S ribosomal protein L18a OS=Mus musculus OX=10090 GN=Rpl18a PE=1 SV=1	RL18A_MOUSE	21 kDa	0.817	0.817	2.83	2.83	3.45	1.84	1.11	1.45	7.09	4.17	3.45	2.83	1.84	1.84	1.84	2.83
Probable ATP-dependent RNA helicase DDX5 OS=Mus musculus OX=10090 GN=Ddx5 PE=1 SV=2	DDX5_MOUSE	69 kDa	0.381	0.381	0.586	0.319	0.739	0.446	0.739	1.09	0.514	0.0966	0.514	0.446	0.586	0.514	0.514	0.586
Lysosome-associated membrane glycoprotein 2 OS=Mus musculus OX=10090 GN=Lamp2 PE=1 SV=2	LAMP2_MOUSE	46 kDa	0.627	0.744	0.518	0.518	0.416	0.149	0.518	0.149	0.744	0.627	0.627	0.416	0.321	0.321	0.518	0.416
Catenin beta-1 OS=Mus musculus OX=10090 GN=Ctnnb1 PE=1 SV=1	CTNB1_MOUSE	85 kDa	0.252	0	0.119	0.162	0.89	0.454	1.2	1.04	0.962	0.689	1.2	0.754	1.37	0.252	1.37	1.12
Heterogeneous nuclear ribonucleoprotein A1 OS=Mus musculus OX=10090 GN=Hnrnpa1 PE=1 SV=2	ROA1_MOUSE	34 kDa	1.51	0.907	1.76	1.51	5.93	2.32	4.76	2.99	3.37	2.02	3.79	5.93	5.32	0.907	4.26	3.79
Polyadenylate-binding protein 1 OS=Mus musculus OX=10090 GN=Pabpc1 PE=1 SV=2	PABP1_MOUSE	71 kDa	0.436	0.503	0.801	0.884	0.971	0.884	1.36	1.59	1.71	0.971	1.16	0.884	1.71	0.503	1.26	0.801
60S ribosomal protein L10 OS=Mus musculus OX=10090 GN=Rpl10 PE=1 SV=3	RL10_MOUSE	25 kDa	1.75	1.43	4.19	4.19	2.55	3.03	1.75	2.55	15.2	3.57	2.55	4.19	6.59	4.19	4.89	2.55
Rho GTPase-activating protein 1 OS=Mus musculus OX=10090 GN=Arhgap1 PE=1 SV=1	RHG01_MOUSE	50 kDa	1.27	1	1.42	0.879	0.656	0.208	1	1.27	5.63	3.54	1.42	1.58	1.13	0.656	1	1.92
40S ribosomal protein S18 OS=Mus musculus OX=10090 GN=Rps18 PE=1 SV=3	RS18_MOUSE	18 kDa	8.52	10.3	8.52	12.5	7	10.3	5.73	4.66	12.5	18	4.66	10.3	10.3	7	7	4.66
Nucleoprotein TPR OS=Mus musculus OX=10090 GN=Tpr PE=1 SV=1	TPR_MOUSE	274 kDa	0.036	0.036	0	0	0.179	0.165	0.0732	0.222	0.222	0.0482	0.165	0.0482	0.0988	0.0482	0.0606	0.165
ATP synthase subunit O, mitochondrial OS=Mus musculus OX=10090 GN=Atp5o PE=1 SV=1	ATPO_MOUSE	23 kDa	8.69	4.68	13.5	10.1	8.69	1.91	0.493	3.35	92.9	122	3.97	11.7	7.48	17.9	6.42	3.35
Hemoglobin subunit beta-H1 OS=Mus musculus OX=10090 GN=Hbb-bh1 PE=2 SV=3	HBBZ_MOUSE	16 kDa	70.2	48.1	313	58.2	84.7	22.4	1.1	48.1	15.1	6.69	12.4	15.1	12.4	4.31	2.04	10.1
40S ribosomal protein S10 OS=Mus musculus OX=10090 GN=Rps10 PE=1 SV=1	RS10_MOUSE	19 kDa	2.7	2.14	4.13	2.7	2.14	0.924	0.634	2.7	5.05	2.7	3.36	2.14	3.36	3.36	2.14	3.36
Spliceosome RNA helicase Ddx39b OS=Mus musculus OX=10090 GN=Ddx39b PE=1 SV=1	DX39B_MOUSE	49 kDa	0.296	0.476	0.681	0.793	1.18	0.575	0.913	2.22	1.18	0.913	0.793	0.575	1.48	0.383	1.18	0.793
Nucleophosmin OS=Mus musculus OX=10090 GN=Npm1 PE=1 SV=1	NPM_MOUSE	33 kDa	1.39	0.787	1.63	0.787	2.88	1.9	2.52	2.52	1.9	0.787	4.71	1.39	2.52	0.969	2.52	4.71
E3 ubiquitin-protein ligase UBR4 OS=Mus musculus OX=10090 GN=Ubr4 PE=1 SV=1	UBR4_MOUSE	572 kDa	0.0114	0	0.0114	0.0171	0.107	0.113	0.0522	0.0701	0.139	0.0884	0.0762	0.0286	0.0762	0.0171	0.0581	0.0641
14-3-3 protein theta OS=Mus musculus OX=10090 GN=Ywhaq PE=1 SV=1	1433T_MOUSE	28 kDa	11	7.54	25.4	15.8	28.6	22.6	5.09	5.09	51	40.5	15.8	32.1	32.1	12.4	12.4	17.8
Endoplasmic reticulum resident protein 29 OS=Mus musculus OX=10090 GN=Erp29 PE=1 SV=2	ERP29_MOUSE	29 kDa	5.35	3.58	4.69	3.11	4.11	0.722	1.97	1.66	35.1	17.8	6.89	5.35	4.69	1.97	4.69	6.07
Dynamin-2 OS=Mus musculus OX=10090 GN=Dnm2 PE=1 SV=2	DYN2_MOUSE	98 kDa	0.217	0.103	0.217	0.217	0.632	0.217	0.432	0.48	1.05	0.743	0.299	0.58	0.687	0.217	0.58	0.342
Protein disulfide-isomerase A5 OS=Mus musculus OX=10090 GN=Pdia5 PE=1 SV=1	PDIA5_MOUSE	59 kDa	2.26	2.09	2.63	1.49	0.806	0.457	1.78	1.01	5.22	1.12	1.78	0.457	0.906	0.622	0.906	1.49
Mesoderm-specific transcript protein OS=Mus musculus OX=10090 GN=Mest PE=2 SV=1	MEST_MOUSE	39 kDa	2.39	1.26	1.66	2.12	1.26	1.08	1.88	1.88	5.5	2.99	1.45	1.88	1.88	0.918	2.99	1.45
Nicotinamide phosphoribosyltransferase OS=Mus musculus OX=10090 GN=Nampt PE=1 SV=1	NAMPT_MOUSE	55 kDa	0.777	0.677	0.677	0.412	2.34	0.188	2.16	2.54	0.993	0.495	3.46	1.81	2.16	1.51	2.34	3.21
Niban-like protein 1 OS=Mus musculus OX=10090 GN=Fam129b PE=1 SV=2	NIBL1_MOUSE	85 kDa	0.573	0.302	0.353	0.515	1.13	0.254	0.515	0.405	0.973	0.696	0.762	0.762	0.973	0.208	0.973	0.633
ATP synthase F(0) complex subunit B1, mitochondrial OS=Mus musculus OX=10090 GN=Atp5f1 PE=1 SV=1	AT5F1_MOUSE	29 kDa	1.65	1.13	3.55	3.09	1.65	1.13	1.95	1.65	54	12.4	1.38	2.67	2.67	1.65	1.38	1.13
Calpain-2 catalytic subunit OS=Mus musculus OX=10090 GN=Capn2 PE=1 SV=4	CAN2_MOUSE	80 kDa	0.899	1.14	1.32	0.824	1.32	0.378	0.899	0.824	2.07	0.753	1.95	1.42	0.554	0.174	0.977	1.51
Bifunctional purine biosynthesis protein PURH OS=Mus musculus OX=10090 GN=Atic PE=1 SV=2	PUR9_MOUSE	64 kDa	1.11	0.909	1.33	0.644	1.22	0.416	1.45	1.33	3.23	0.728	1.33	1.84	1.7	1.33	1.84	1.22
60S ribosomal protein L9 OS=Mus musculus OX=10090 GN=Rpl9 PE=2 SV=2	RL9_MOUSE	22 kDa	2.12	1.7	2.59	1.7	3.14	1.03	1.7	4.5	45.3	13.9	3.77	4.5	10.2	1.35	4.5	3.77
Histone H1.5 OS=Mus musculus OX=10090 GN=Hist1h1b PE=1 SV=2	H15_MOUSE	23 kDa	6.93	5.02	12.8	12.8	2.98	4.24	2.46	5.91	4.24	2.98	5.91	4.24	6.93	1.63	8.1	6.93
Histone H1.2 OS=Mus musculus OX=10090 GN=Hist1h1c PE=1 SV=2	H12_MOUSE	21 kDa	20.6	12.9	24	28	12.9	12.9	0	17.7	0	7.98	17.7	20.6	15.1	11	28	20.6
Transforming protein RhoA OS=Mus musculus OX=10090 GN=Rhoa PE=1 SV=1	RHOA_MOUSE	22 kDa	3.81	3.17	6.38	6.38	7.51	6.38	0.535	3.81	7.51	5.4	5.4	14.1	10.3	8.82	3.17	4.55
Translocon-associated protein subunit delta OS=Mus musculus OX=10090 GN=Ssr4 PE=1 SV=1	SSRD_MOUSE	19 kDa	3.36	2.7	2.14	1.67	2.14	1.67	2.14	2.14	8.88	8.88	2.7	2.7	2.14	1.67	1.67	2.7
Acetyl-CoA acetyltransferase, mitochondrial OS=Mus musculus OX=10090 GN=Acat1 PE=1 SV=1	THIL_MOUSE	45 kDa	1.7	1.34	1.7	2.85	1.18	1.03	2.85	0.893	8.66	6.81	0.893	1.51	1.34	0.328	1.34	0.763
Arginine--tRNA ligase, cytoplasmic OS=Mus musculus OX=10090 GN=Rars PE=1 SV=2	SYRC_MOUSE	76 kDa	0.661	0.403	1.23	1.05	0.808	0.0883	1.23	0.592	2.27	1.14	0.661	1.05	1.76	0.403	1.33	0.661
E3 ubiquitin-protein ligase RNF213 OS=Mus musculus OX=10090 GN=Rnf213 PE=1 SV=2	RN213_MOUSE	585 kDa	0	0	0	0	0.0686	0.0627	0.0111	0.0568	0.0925	0.0686	0.0686	0.0167	0.0452	0.0111	0.0167	0.051
Myosin light polypeptide 6 OS=Mus musculus OX=10090 GN=Myl6 PE=1 SV=3	MYL6_MOUSE	17 kDa	5.17	5.17	9.65	5.17	77.9	44.7	1.48	44.7	44.7	4.14	21.1	64.7	64.7	37.1	30.7	30.7
Junction plakoglobin OS=Mus musculus OX=10090 GN=Jup PE=1 SV=3	PLAK_MOUSE	82 kDa	0.17	0	0.265	0	1.46	0.315	1.28	0.8	0.871	0.539	0.946	0.479	1.1	0.17	0.6	0.8
Caveolae-associated protein 1 OS=Mus musculus OX=10090 GN=Cavin1 PE=1 SV=1	CAVN1_MOUSE	44 kDa	1.74	2.17	2.41	0.914	0.914	0.541	1.06	1.21	2.66	1.55	2.41	0.914	0.657	0.657	1.06	2.17
Heterogeneous nuclear ribonucleoprotein M OS=Mus musculus OX=10090 GN=Hnrnpm PE=1 SV=3	HNRPM_MOUSE	78 kDa	0.179	0.179	0.179	0.229	0.934	0.391	0.334	1.1	0.334	0.132	2.04	0.391	0.574	0.229	0.574	1.92
Xaa-Pro aminopeptidase 1 OS=Mus musculus OX=10090 GN=Xpnpep1 PE=1 SV=1	XPP1_MOUSE	70 kDa	0.734	0.444	0.816	0.734	0.582	0.148	0.816	0.657	1.08	0.657	1.28	0.734	1.18	0.201	0.657	1.08
Non-POU domain-containing octamer-binding protein OS=Mus musculus OX=10090 GN=Nono PE=1 SV=3	NONO_MOUSE	55 kDa	0.42	0.42	0.339	0.191	0.793	0.505	0.691	0.901	0.691	0	1.7	0.505	0.793	0.42	0.793	1.86
Catenin delta-1 OS=Mus musculus OX=10090 GN=Ctnnd1 PE=1 SV=2	CTND1_MOUSE	105 kDa	0.13	0.0961	0.201	0.0961	0.4	0.239	0.4	0.443	0.488	0.277	0.843	0.201	0.317	0.0961	0.277	0.582
Destrin OS=Mus musculus OX=10090 GN=Dstn PE=1 SV=3	DEST_MOUSE	19 kDa	7.7	7.7	7.7	4.28	6.37	5.24	1.3	9.27	9.27	9.27	7.7	6.37	9.27	11.1	4.28	6.37
MICOS complex subunit Mic60 OS=Mus musculus OX=10090 GN=Immt PE=1 SV=1	MIC60_MOUSE	84 kDa	0.522	0.41	0.707	0.707	0.914	0.465	2.95	0.522	1.41	0.306	0.989	0.306	1.07	0.165	0.842	0.842
Poly(rC)-binding protein 1 OS=Mus musculus OX=10090 GN=Pcbp1 PE=1 SV=1	PCBP1_MOUSE	37 kDa	1.99	0.803	0.803	0.523	1.32	0.803	0.961	2.25	1.32	1.13	1.32	1.13	0.803	0.657	0.961	1.13
Tight junction protein ZO-1 OS=Mus musculus OX=10090 GN=Tjp1 PE=1 SV=2	ZO1_MOUSE	195 kDa	0.0863	0	0.0684	0.0863	0.347	0.2	0.104	0.488	0.104	0.0337	0.347	0.142	0.18	0.0509	0.104	0.303
3-ketoacyl-CoA thiolase, mitochondrial OS=Mus musculus OX=10090 GN=Acaa2 PE=1 SV=3	THIM_MOUSE	42 kDa	1.67	0.976	0.832	1.3	0.976	0.575	2.36	1.67	15.4	18.1	1.67	2.62	2.11	0.575	3.9	1.48
Calumenin OS=Mus musculus OX=10090 GN=Calu PE=1 SV=1	CALU_MOUSE	37 kDa	5.51	3.26	0.977	2.3	0.977	1.34	4.05	1.34	13	14.3	1.34	3.26	0.977	0.531	0.977	1.15
Splicing factor 3B subunit 1 OS=Mus musculus OX=10090 GN=Sf3b1 PE=1 SV=1	SF3B1_MOUSE	146 kDa	0	0.0684	0.117	0.0684	0.736	0.247	0.455	0.521	0.736	0.275	0.303	0.423	0.392	0.0684	0.423	0.247
Carnitine O-palmitoyltransferase 2, mitochondrial OS=Mus musculus OX=10090 GN=Cpt2 PE=1 SV=2	CPT2_MOUSE	74 kDa	0.476	0.413	0.541	0.353	0.413	0.0903	1.18	0.138	4.17	1.48	0.609	0.609	0.997	0.413	0.997	0.476
ATP synthase subunit d, mitochondrial OS=Mus musculus OX=10090 GN=Atp5h PE=1 SV=3	ATP5H_MOUSE	19 kDa	25.9	6.2	15.4	10.8	2.16	4.18	0.931	2.16	71.1	36.3	2.73	9.01	5.11	10.8	4.18	2.73
Ribonucleoside-diphosphate reductase large subunit OS=Mus musculus OX=10090 GN=Rrm1 PE=1 SV=2	RIR1_MOUSE	90 kDa	0.194	0.153	0.282	0.238	1.19	0.238	1.11	0.645	0.766	0.238	1.43	0.964	1.52	0.153	2.35	1.52
Protein S100-A11 OS=Mus musculus OX=10090 GN=S100a11 PE=1 SV=1	S10AB_MOUSE	11 kDa	13.8	7.64	7.64	5.6	10.3	10.3	4.04	7.64	24.4	5.6	4.04	13.8	10.3	10.3	2.85	2.85
Eukaryotic translation initiation factor 5A-1 OS=Mus musculus OX=10090 GN=Eif5a PE=1 SV=2	IF5A1_MOUSE	17 kDa	21.1	6.4	14.3	7.88	6.4	3.29	0.439	9.65	17.4	7.88	6.4	5.17	6.4	3.29	1.48	5.17
EH domain-containing protein 2 OS=Mus musculus OX=10090 GN=Ehd2 PE=1 SV=1	EHD2_MOUSE	61 kDa	1.19	0.684	1.43	1.07	0.869	0.232	0.774	1.43	3.78	0.599	0.969	0.517	0.517	0.684	0.684	0.869
Nodal modulator 1 OS=Mus musculus OX=10090 GN=Nomo1 PE=1 SV=1	NOMO1_MOUSE	133 kDa	0	0	0	0	0.184	0.075	0.506	0.101	1.5	0.871	0.242	0.101	0.184	0.075	0.273	0.213
Actin-related protein 2 OS=Mus musculus OX=10090 GN=Actr2 PE=1 SV=1	ARP2_MOUSE	45 kDa	1.7	1.18	1.34	1.51	2.58	0.763	1.03	2.11	1.34	2.85	1.03	1.34	1.51	0.763	1.51	0.893
Heterogeneous nuclear ribonucleoprotein A/B OS=Mus musculus OX=10090 GN=Hnrnpab PE=1 SV=1	ROAA_MOUSE	31 kDa	0.843	0.843	1.26	0.843	2.07	0.843	1.5	1.77	1.04	1.26	2.39	1.77	1.26	0.664	2.07	2.07
Adipocyte plasma membrane-associated protein OS=Mus musculus OX=10090 GN=Apmap PE=1 SV=1	APMAP_MOUSE	46 kDa	1.99	1.43	0.507	0.728	1.79	0.982	3.5	1.99	7.92	3.82	1.12	1.61	1.12	0.507	0.982	0.982
60S ribosomal protein L15 OS=Mus musculus OX=10090 GN=Rpl15 PE=1 SV=4	RL15_MOUSE	24 kDa	0.678	0.475	1.17	1.17	1.82	0.91	2.21	1.17	5.97	2.21	1.82	1.82	1.47	1.82	1.82	1.47
Galectin-1 OS=Mus musculus OX=10090 GN=Lgals1 PE=1 SV=3	LEG1_MOUSE	15 kDa	13.4	6.77	20.7	8.54	20.7	10.7	1.27	10.7	48.2	6.77	20.7	31.6	25.6	20.7	6.77	20.7
Catalase OS=Mus musculus OX=10090 GN=Cat PE=1 SV=4	CATA_MOUSE	60 kDa	1.76	1.91	1.48	1.35	0.705	0.113	4.23	0.705	6.2	1	2.8	0.705	0.799	0.377	1	2.8
Fatty acid-binding protein 5 OS=Mus musculus OX=10090 GN=Fabp5 PE=1 SV=3	FABP5_MOUSE	15 kDa	45.6	19.8	24.4	10.3	45.6	104	1.25	16	45.6	4.04	16	19.8	45.6	19.8	30.1	16
Serine/threonine-protein phosphatase PP1-alpha catalytic subunit OS=Mus musculus OX=10090 GN=Ppp1ca PE=1 SV=1	PP1A_MOUSE	38 kDa	2.25	1.75	4.39	2.25	2.54	1.75	3.55	2.54	3.55	2.25	4.39	4.86	3.95	1.52	2.25	4.39
Integrin alpha-5 OS=Mus musculus OX=10090 GN=Itga5 PE=1 SV=3	ITA5_MOUSE	115 kDa	0.398	0.286	0.25	0.216	0.398	0.15	0.398	0.286	1.44	0.748	0.216	0.478	0.398	0.15	0.398	0.216
Aldehyde dehydrogenase, mitochondrial OS=Mus musculus OX=10090 GN=Aldh2 PE=1 SV=1	ALDH2_MOUSE	57 kDa	1.2	1.2	1.2	0.661	0.859	0.661	2.46	0.967	3.85	2.87	1.46	1.2	0.859	0.757	1.61	1.46
Fatty aldehyde dehydrogenase OS=Mus musculus OX=10090 GN=Aldh3a2 PE=1 SV=2	AL3A2_MOUSE	54 kDa	1.28	1.28	1.42	0.913	1.03	0.194	1.42	1.42	2.45	2.45	1.42	1.89	0.804	0.804	1.73	1.28
Adenosine deaminase OS=Mus musculus OX=10090 GN=Ada PE=1 SV=3	ADA_MOUSE	40 kDa	3.16	2.84	2.28	3.5	1.59	0.741	3.16	2.55	3.5	4.71	2.28	2.03	3.16	0.486	3.16	1.8
Prolyl endopeptidase OS=Mus musculus OX=10090 GN=Prep PE=1 SV=1	PPCE_MOUSE	81 kDa	0.32	0.219	1.21	0.742	1.21	0.373	0.373	0.962	0.886	0.487	0.373	0.742	0.609	0.219	0.886	0.32
Dipeptidyl peptidase 3 OS=Mus musculus OX=10090 GN=Dpp3 PE=1 SV=2	DPP3_MOUSE	83 kDa	0.53	0.472	0.653	0.416	1.25	0.167	0.416	0.718	1.63	0.786	1.01	0.856	1.01	0.123	0.856	0.929
V-type proton ATPase subunit B, brain isoform OS=Mus musculus OX=10090 GN=Atp6v1b2 PE=1 SV=1	VATB2_MOUSE	57 kDa	1.2	0.859	0.967	0.661	2.87	0.661	2.27	2.09	5.07	2.09	2.46	0.757	0.967	0.402	1.08	2.46
Nesprin-2 OS=Mus musculus OX=10090 GN=Syne2 PE=1 SV=2	SYNE2_MOUSE	783 kDa	0	0	0	0	0	0.0083	0	0	0.0125	0.0167	0	0	0	0	0	0
Septin-7 OS=Mus musculus OX=10090 GN=Sept7 PE=1 SV=1	SEPT7_MOUSE	51 kDa	0.554	0.654	0.654	0.554	0.876	0.208	0.554	2.52	0.998	0.459	0.762	0.554	1.27	0.37	0.998	0.762
Procollagen-lysine,2-oxoglutarate 5-dioxygenase 3 OS=Mus musculus OX=10090 GN=Plod3 PE=1 SV=1	PLOD3_MOUSE	85 kDa	0.695	0.404	1.05	1.47	0.352	0.163	0.828	0.404	2.89	1.29	0.458	0.302	0.514	0.12	0.572	0.352
Ribonuclease inhibitor OS=Mus musculus OX=10090 GN=Rnh1 PE=1 SV=1	RINI_MOUSE	50 kDa	1.96	1.6	2.15	1.6	2.36	0.466	2.36	1.77	2.36	1.29	2.15	5.35	2.36	0.775	3.62	1.96
Chloride intracellular channel protein 1 OS=Mus musculus OX=10090 GN=Clic1 PE=1 SV=3	CLIC1_MOUSE	27 kDa	6.19	3.52	7.08	2.58	4.08	1.84	1.01	2.58	9.19	5.4	4.7	6.19	5.4	1.84	3.03	4.7
General vesicular transport factor p115 OS=Mus musculus OX=10090 GN=Uso1 PE=1 SV=2	USO1_MOUSE	107 kDa	0.477	0.234	0.769	0.935	0.477	0.234	0.31	0.391	0.666	0.391	0.823	0.477	0.769	0.234	0.716	0.878
Vesicular integral-membrane protein VIP36 OS=Mus musculus OX=10090 GN=Lman2 PE=1 SV=2	LMAN2_MOUSE	40 kDa	2.5	1.99	1.02	0.73	0.871	0.6	3.43	0.871	6.66	3.79	1.56	2.24	1.56	0.73	1.77	1.19
Plastin-3 OS=Mus musculus OX=10090 GN=Pls3 PE=1 SV=3	PLST_MOUSE	71 kDa	1.16	1.36	1.47	0.72	1.47	0.372	1.47	2.09	2.09	1.16	1.26	1.16	2.09	1.06	2.24	1.26
Collagen alpha-2(IV) chain OS=Mus musculus OX=10090 GN=Col4a2 PE=1 SV=4	CO4A2_MOUSE	167 kDa	0.189	0.166	0.284	0.236	0.0594	0.0594	0.0594	0.08	0.189	0.0393	0.08	0.0594	0.101	0.0393	0.101	0.0594
Pyruvate carboxylase, mitochondrial OS=Mus musculus OX=10090 GN=Pc PE=1 SV=1	PYC_MOUSE	130 kDa	0	0	0.0772	0.0772	0.601	0.16	0.952	0.415	3.01	1.98	0.25	0.281	0.38	0.0508	0.346	0.25
Tripeptidyl-peptidase 2 OS=Mus musculus OX=10090 GN=Tpp2 PE=1 SV=3	TPP2_MOUSE	140 kDa	0.259	0.175	0.0714	0.0714	0.445	0.259	0.318	0.259	2.46	1.09	0.584	0.175	0.23	0.0471	0.202	0.479
Nuclear mitotic apparatus protein 1 OS=Mus musculus OX=10090 GN=Numa1 PE=1 SV=1	NUMA1_MOUSE	236 kDa	0	0.0419	0	0	0.245	0.211	0.0708	0.408	0.0856	0.0277	0.228	0.0419	0.0856	0.0419	0.0856	0.211
Nucleoside diphosphate kinase A OS=Mus musculus OX=10090 GN=Nme1 PE=1 SV=1	NDKA_MOUSE	17 kDa	23.9	16.4	16.4	13.6	7.53	16.4	1.44	6.14	7.53	9.2	11.2	13.6	19.8	16.4	9.2	11.2
Integrin alpha-1 OS=Mus musculus OX=10090 GN=Itga1 PE=1 SV=2	ITA1_MOUSE	131 kDa	0.159	0.103	0.103	0.131	0.217	0.159	0.131	0.188	1.25	0.804	0.217	0.279	0.279	0.103	0.188	0.159
26S proteasome non-ATPase regulatory subunit 1 OS=Mus musculus OX=10090 GN=Psmd1 PE=1 SV=1	PSMD1_MOUSE	106 kDa	0.129	0.275	0.355	0.275	1.07	0.0953	0.835	0.439	0.892	0.396	0.892	0.439	0.835	0.0953	1.01	0.625
Importin-9 OS=Mus musculus OX=10090 GN=Ipo9 PE=1 SV=3	IPO9_MOUSE	116 kDa	0.283	0.214	0.117	0.0866	0.838	0.148	0.433	0.601	0.788	0.601	0.557	0.601	0.557	0.181	0.433	0.515
Keratin, type II cytoskeletal 6A OS=Mus musculus OX=10090 GN=Krt6a PE=1 SV=3	K2C6A_MOUSE	59 kDa	0	0	0	0	0.537	0	0.24	0.537	0	0	1.01	0	1.63	0	0	1.01
F-actin-capping protein subunit beta OS=Mus musculus OX=10090 GN=Capzb PE=1 SV=3	CAPZB_MOUSE	31 kDa	2.69	2.02	2.02	2.02	3.99	2.34	0.652	3.08	2.34	2.69	3.51	4.52	3.08	0.827	2.69	3.51
Protein ERGIC-53 OS=Mus musculus OX=10090 GN=Lman1 PE=1 SV=1	LMAN1_MOUSE	58 kDa	1.29	1.05	1.17	0.939	0.472	0.18	0.643	0.555	2.37	0.939	0.939	0.247	0.318	0.247	0.393	1.05
Mitochondrial 2-oxoglutarate/malate carrier protein OS=Mus musculus OX=10090 GN=Slc25a11 PE=1 SV=3	M2OM_MOUSE	34 kDa	2.64	1.51	2.99	1.76	2.64	0.739	2.32	1.76	12.2	9.02	2.02	2.64	4.76	1.51	4.26	1.76
Alanine--tRNA ligase, cytoplasmic OS=Mus musculus OX=10090 GN=Aars PE=1 SV=1	SYAC_MOUSE	107 kDa	0.234	0.197	0.522	0.477	0.716	0.197	0.666	0.477	0.35	0.234	0.666	0.569	0.666	0.271	0.994	0.616
116 kDa U5 small nuclear ribonucleoprotein component OS=Mus musculus OX=10090 GN=Eftud2 PE=1 SV=1	U5S1_MOUSE	109 kDa	0.381	0.265	0.265	0.158	1.34	0.265	1.02	0.647	0.907	0.341	0.422	1.14	0.907	0.193	0.746	0.341
40S ribosomal protein S5 OS=Mus musculus OX=10090 GN=Rps5 PE=1 SV=3	RS5_MOUSE	23 kDa	3.47	3.47	2.4	1.97	2.4	1.97	0.724	1.97	2.9	3.47	2.4	2.9	2.4	3.47	1.59	2.4
Corticosteroid 11-beta-dehydrogenase isozyme 1 OS=Mus musculus OX=10090 GN=Hsd11b1 PE=1 SV=3	DHI1_MOUSE	32 kDa	0.978	0.794	0.215	0.339	0.794	0.628	5.37	0.794	8.4	3.75	1.18	1.4	4.78	0.978	3.31	0.978
Tropomyosin alpha-1 chain OS=Mus musculus OX=10090 GN=Tpm1 PE=1 SV=1	TPM1_MOUSE	33 kDa	2.5	3.68	1.89	1.16	1.89	2.86	1.89	1.89	3.25	3.25	2.86	1.62	2.5	0.62	1.38	2.86
Structural maintenance of chromosomes protein 3 OS=Mus musculus OX=10090 GN=Smc3 PE=1 SV=2	SMC3_MOUSE	142 kDa	0.227	0.12	0.146	0.199	0.284	0.12	0.146	0.255	0.847	0.54	0.227	0.0706	0.0952	0.0465	0.12	0.227
NADH dehydrogenase [ubiquinone] 1 alpha subcomplex subunit 9, mitochondrial OS=Mus musculus OX=10090 GN=Ndufa9 PE=1 SV=2	NDUA9_MOUSE	43 kDa	1.27	0.955	1.27	0.955	1.27	0.564	4.15	1.84	9.07	5.44	1.84	0.955	3.44	0.347	3.44	1.84
Ras suppressor protein 1 OS=Mus musculus OX=10090 GN=Rsu1 PE=1 SV=3	RSU1_MOUSE	32 kDa	0.82	0.82	1.45	0.647	1.45	0	0	0.349	1.22	0.82	1.22	1.45	1.45	0.647	0.647	1.22
ERO1-like protein alpha OS=Mus musculus OX=10090 GN=Ero1a PE=1 SV=2	ERO1A_MOUSE	54 kDa	1.03	1.15	1.42	0.911	0.601	0.193	1.56	0.699	2.25	1.42	1.89	0.911	0.699	0.51	0.911	1.72
Transforming growth factor-beta-induced protein ig-h3 OS=Mus musculus OX=10090 GN=Tgfbi PE=1 SV=1	BGH3_MOUSE	75 kDa	0.902	0.746	0.471	0.409	0.137	0	0.293	0	3.48	0.672	0.293	0.409	0.35	0.137	0.471	0.187
Translocon-associated protein subunit alpha OS=Mus musculus OX=10090 GN=Ssr1 PE=1 SV=1	SSRA_MOUSE	32 kDa	0.633	0.633	0.48	0.633	0.48	0.48	0.48	0.48	0.801	0.633	0.48	0.48	0.48	0.48	0.633	0.48
Alpha-1-antitrypsin 1-4 OS=Mus musculus OX=10090 GN=Serpina1d PE=1 SV=1	A1AT4_MOUSE	46 kDa	0.737	0.621	0.995	0.513	0	0	1.14	0.23	4.24	2.23	0.621	0.621	0.862	0.318	0.513	0.621
40S ribosomal protein S6 OS=Mus musculus OX=10090 GN=Rps6 PE=1 SV=1	RS6_MOUSE	29 kDa	0.929	0.389	1.15	0.929	1.68	2.34	1.99	1.4	1.99	1.99	1.4	1.4	1.68	0.55	2.34	0.929
Lon protease homolog, mitochondrial OS=Mus musculus OX=10090 GN=Lonp1 PE=1 SV=2	LONM_MOUSE	106 kDa	0.164	0.2	0.236	0.236	0.354	0.236	1.27	0.396	1.13	0.529	0.483	0.314	0.314	0.129	0.439	0.529
Leucine-rich repeat-containing protein 59 OS=Mus musculus OX=10090 GN=Lrrc59 PE=1 SV=1	LRC59_MOUSE	35 kDa	1.71	1.26	2.24	1.96	1.47	0.436	1.26	1.26	2.88	1.06	1.71	1.26	2.24	0.436	1.47	1.71
Proteasome activator complex subunit 2 OS=Mus musculus OX=10090 GN=Psme2 PE=1 SV=4	PSME2_MOUSE	27 kDa	3	1.83	5.36	2.57	1.25	0.782	0.588	2.18	4.66	4.66	3.49	2.57	4.66	1.52	3.49	2.18
Mitochondrial carrier homolog 2 OS=Mus musculus OX=10090 GN=Mtch2 PE=1 SV=1	MTCH2_MOUSE	33 kDa	1.56	1.12	1.33	1.33	2.39	1.33	1.12	0.757	1.12	0.456	2.09	1.81	1.56	1.12	0.931	1.81
Serrate RNA effector molecule homolog OS=Mus musculus OX=10090 GN=Srrt PE=1 SV=1	SRRT_MOUSE	100 kDa	0.173	0.136	0.101	0.066	0.136	0.101	0.101	0.251	0.291	0.173	0.173	0.066	0.101	0	0	0.136
Alpha-2-macroglobulin-P OS=Mus musculus OX=10090 GN=A2m PE=2 SV=2	A2MG_MOUSE	164 kDa	0	0	0	0	0.193	0.216	0.265	0.147	0.539	0.24	0.193	0.147	0.17	0.103	0.125	0.17
Isocitrate dehydrogenase [NADP] cytoplasmic OS=Mus musculus OX=10090 GN=Idh1 PE=1 SV=2	IDHC_MOUSE	47 kDa	1.97	1.26	2.18	2.65	1.42	0.724	1.11	1.42	3.79	4.48	1.78	3.18	1.78	1.11	2.65	1.42
EH domain-containing protein 4 OS=Mus musculus OX=10090 GN=Ehd4 PE=1 SV=1	EHD4_MOUSE	61 kDa	1.41	1.68	1.82	1.41	1.07	0.595	0.863	1.07	2.66	0.769	1.18	1.68	1.18	1.41	0.863	1.18
Isoleucine--tRNA ligase, cytoplasmic OS=Mus musculus OX=10090 GN=Iars PE=1 SV=2	SYIC_MOUSE	144 kDa	0.0692	0.0456	0	0	0.336	0.195	0.429	0.195	1.92	0.633	0.278	0.278	0.336	0.0933	0.429	0.278
Elongation factor 1-delta OS=Mus musculus OX=10090 GN=Eef1d PE=1 SV=3	EF1D_MOUSE	31 kDa	1.23	1.02	1.02	1.23	1.73	1.73	2.69	2.34	2.69	1.73	1.47	2.34	1.73	0.827	1.73	1.73
Adenylate kinase 2, mitochondrial OS=Mus musculus OX=10090 GN=Ak2 PE=1 SV=5	KAD2_MOUSE	26 kDa	2.27	2.27	3.66	1.58	2.27	1.29	1.29	1.29	9.68	11	3.66	1.58	3.66	0.808	2.68	3.14
Calcium-binding mitochondrial carrier protein Aralar1 OS=Mus musculus OX=10090 GN=Slc25a12 PE=1 SV=1	CMC1_MOUSE	75 kDa	0.824	0.747	0.824	0.603	0.603	0	2.05	0.471	3.12	2.62	0.747	0.603	1.26	0.187	0.987	0.674
Erlin-2 OS=Mus musculus OX=10090 GN=Erlin2 PE=1 SV=1	ERLN2_MOUSE	38 kDa	1.5	1.12	0.794	0.95	1.12	0.65	3.13	2.22	5.82	7.06	0.794	1.5	1.5	0.396	0.95	0.794
Tubulin alpha-1A chain OS=Mus musculus OX=10090 GN=Tuba1a PE=1 SV=1	TBA1A_MOUSE	50 kDa	0	0	11.7	0	31.8	7.12	21.4	29.8	21.4	11.7	21.4	38.7	27.9	15.3	41.3	17.5
Glutamine--fructose-6-phosphate aminotransferase [isomerizing] 1 OS=Mus musculus OX=10090 GN=Gfpt1 PE=1 SV=3	GFPT1_MOUSE	79 kDa	0.177	0.0849	0.503	0.631	0.843	0.33	0.92	0.699	0.699	0.33	0.843	0.843	0.631	0	0.503	0.769
Kinesin-1 heavy chain OS=Mus musculus OX=10090 GN=Kif5b PE=1 SV=3	KINH_MOUSE	110 kDa	0.228	0.192	0.422	0.192	0.797	0.228	0.302	0.508	1.34	0.746	0.381	0.552	0.264	0.0919	0.552	0.341
60S ribosomal protein L11 OS=Mus musculus OX=10090 GN=Rpl11 PE=1 SV=4	RL11_MOUSE	20 kDa	1.51	0.584	2.41	2.41	4.4	2.41	0.846	1.51	4.4	2.97	1.51	3.63	1.92	2.41	1.15	1.15
Histone H1.1 OS=Mus musculus OX=10090 GN=Hist1h1a PE=1 SV=2	H11_MOUSE	22 kDa	2.13	2.13	3.17	2.13	3.17	2.13	2.61	3.81	3.81	3.17	3.17	6.38	5.4	2.13	3.17	3.17
60S ribosomal protein L27 OS=Mus musculus OX=10090 GN=Rpl27 PE=1 SV=2	RL27_MOUSE	16 kDa	2.2	1.64	5.97	3.72	2.2	1.17	0.79	0.79	3.72	3.72	1.64	1.64	1.17	2.2	1.64	1.64
Leucyl-cystinyl aminopeptidase OS=Mus musculus OX=10090 GN=Lnpep PE=1 SV=1	LCAP_MOUSE	117 kDa	0.315	0.179	0	0	0.211	0.0856	0.637	0.147	1.83	1.27	0.116	0.467	0.389	0.0563	0.211	0.116
Dihydrolipoyllysine-residue succinyltransferase component of 2-oxoglutarate dehydrogenase complex, mitochondrial OS=Mus musculus OX=10090 GN=Dlst PE=1 SV=1	ODO2_MOUSE	49 kDa	1.18	0.681	0.681	0.681	0.913	0.296	1.65	0.913	1.82	1.48	0.681	0.681	0.575	0.476	0.681	0.681
Heterogeneous nuclear ribonucleoprotein Q OS=Mus musculus OX=10090 GN=Syncrip PE=1 SV=2	HNRPQ_MOUSE	70 kDa	0.379	0.582	0.734	0.657	0.657	0.258	0.657	1.08	0.901	0.317	0.379	0.444	0.734	0.582	0.657	0.379
DNA topoisomerase 2-beta OS=Mus musculus OX=10090 GN=Top2b PE=1 SV=2	TOP2B_MOUSE	182 kDa	0	0	0	0	0.304	0.173	0.173	0.328	0.152	0.0546	0.173	0.215	0.328	0.132	0.304	0.173
Serine--tRNA ligase, cytoplasmic OS=Mus musculus OX=10090 GN=Sars PE=1 SV=3	SYSC_MOUSE	58 kDa	0.925	1.03	1.39	1.15	1.03	0	1.27	0.823	1.39	0.547	1.98	0.726	0.925	0.387	1.03	1.82
Heat shock protein 75 kDa, mitochondrial OS=Mus musculus OX=10090 GN=Trap1 PE=1 SV=1	TRAP1_MOUSE	80 kDa	0.551	0.376	0.68	0.614	0.551	0.271	1.71	0.432	1.82	0.971	0.432	0.551	0.376	0	0.322	0.432
Nascent polypeptide-associated complex subunit alpha, muscle-specific form OS=Mus musculus OX=10090 GN=Naca PE=1 SV=2	NACAM_MOUSE	220 kDa	0.108	0.0917	0.124	0.141	0.108	0.0448	0.0448	0.108	0.0917	0.0917	0.124	0.0917	0.0917	0.0448	0.0917	0.0917
Calcium-binding mitochondrial carrier protein Aralar2 OS=Mus musculus OX=10090 GN=Slc25a13 PE=1 SV=1	CMC2_MOUSE	74 kDa	0.294	0.41	0.24	0.24	0.41	0.0898	1.81	0.472	4.12	1.81	0.604	0.24	0.905	0.138	0.748	0.472
Mannosyl-oligosaccharide glucosidase OS=Mus musculus OX=10090 GN=Mogs PE=1 SV=1	MOGS_MOUSE	92 kDa	0.468	0.369	0.468	0.369	0.15	0	0.748	0.191	2.06	1.31	0.233	0.191	0.191	0.11	0.191	0.15
Elongation factor Tu, mitochondrial OS=Mus musculus OX=10090 GN=Tufm PE=1 SV=1	EFTU_MOUSE	50 kDa	0.782	0.671	1.46	1.46	1.3	0.567	1.79	1.79	2.85	1.62	0.671	1.16	1.46	0.137	1.46	0.567
60S ribosomal protein L17 OS=Mus musculus OX=10090 GN=Rpl17 PE=1 SV=3	RL17_MOUSE	21 kDa	1.76	1.39	2.68	2.68	1.76	5.58	0.785	2.19	20	7.79	2.68	1.76	4.69	3.92	2.68	2.68
Lysine--tRNA ligase OS=Mus musculus OX=10090 GN=Kars PE=1 SV=1	SYK_MOUSE	68 kDa	0.207	0.265	0.678	0.678	0.326	0.0987	0.601	0.265	0.933	0.207	0.457	0.678	0.528	0.0987	0.528	0.457
Sorcin OS=Mus musculus OX=10090 GN=Sri PE=1 SV=1	SORCN_MOUSE	22 kDa	10.5	5.46	10.5	6.45	1.05	1.37	0.775	1.73	16.6	19.3	2.64	3.85	1.37	2.64	1.73	2.64
Integrin alpha-IIb OS=Mus musculus OX=10090 GN=Itga2b PE=1 SV=2	ITA2B_MOUSE	113 kDa	0.671	0.491	0.671	0.983	0.256	0.0587	0.491	0.121	1.1	0.578	0	0.0893	0.153	0.0587	0.121	0
Carcinoembryonic antigen-related cell adhesion molecule 5 OS=Mus musculus OX=10090 GN=Ceacam5 PE=2 SV=1	CEAM5_MOUSE	106 kDa	0	0	0	0	0	0	0.437	0	0.829	0.394	0.199	0.128	0.199	0	0.199	0.163
Protein S100-A6 OS=Mus musculus OX=10090 GN=S100a6 PE=1 SV=3	S10A6_MOUSE	10 kDa	34.3	13.5	6.99	3.41	18.5	3.41	1.44	1.44	6.99	0.811	2.28	6.99	4.94	2.28	0.811	2.28
Serine hydroxymethyltransferase, mitochondrial OS=Mus musculus OX=10090 GN=Shmt2 PE=1 SV=1	GLYM_MOUSE	56 kDa	1.36	1.1	1.64	1.23	1.49	0.257	3.17	1.23	4.88	2.94	1.36	0.492	0.672	0.187	0.579	1.23
Lysosome-associated membrane glycoprotein 1 OS=Mus musculus OX=10090 GN=Lamp1 PE=1 SV=2	LAMP1_MOUSE	44 kDa	0.242	0.242	0.335	0.335	0.435	0.335	0.543	0.543	0.783	0.543	0.543	0.543	0.335	0.335	0.335	0.435
Ras-related protein Rab-11B OS=Mus musculus OX=10090 GN=Rab11b PE=1 SV=3	RB11B_MOUSE	24 kDa	7.77	2.59	4.26	3.63	4.26	2.16	1.78	1.78	8.97	4.98	2.59	4.26	3.08	4.26	1.45	2.16
Keratin, type II cytoskeletal 1b OS=Mus musculus OX=10090 GN=Krt77 PE=1 SV=1	K2C1B_MOUSE	61 kDa	0.297	0.297	0.297	0.231	0.439	0.683	0.366	0.597	0.366	0.231	0.439	0.439	1.07	0.439	0.366	0.516
60S ribosomal protein L12 OS=Mus musculus OX=10090 GN=Rpl12 PE=1 SV=2	RL12_MOUSE	18 kDa	4.66	1.83	3	5.73	3.76	3.76	1.38	3	4.66	3	2.36	3	3.76	3.76	2.36	3
Dihydrolipoyllysine-residue acetyltransferase component of pyruvate dehydrogenase complex, mitochondrial OS=Mus musculus OX=10090 GN=Dlat PE=1 SV=2	ODP2_MOUSE	68 kDa	0.527	0.456	0.527	0.39	0.6	0.207	1.02	0.456	1.81	0.456	0.39	0.677	0.6	0.39	0.677	0.39
Fibrinogen alpha chain OS=Mus musculus OX=10090 GN=Fga PE=1 SV=1	FIBA_MOUSE	87 kDa	0.116	0.0761	0.246	0.246	0.158	0.158	0.443	0.158	0.158	0	0.293	0.293	0.391	0.246	0.341	0.246
DnaJ homolog subfamily C member 3 OS=Mus musculus OX=10090 GN=Dnajc3 PE=1 SV=1	DNJC3_MOUSE	57 kDa	0.742	1.06	0.841	0.648	0.559	0.181	0.559	0.475	2.79	1.3	0.946	0.249	0.475	0.249	0.648	0.742
Prosaposin OS=Mus musculus OX=10090 GN=Psap PE=1 SV=2	SAP_MOUSE	61 kDa	1.07	0.964	1.42	1.07	0.515	0.596	0.297	0.771	1.18	0.515	0.438	0.596	0.515	0.366	0.109	0.366
40S ribosomal protein S19 OS=Mus musculus OX=10090 GN=Rps19 PE=1 SV=3	RS19_MOUSE	16 kDa	5.71	4.54	13.4	5.71	1.14	1.59	0.77	1.59	10.9	8.81	2.79	1.14	2.13	1.59	0.463	2.13
Eukaryotic translation initiation factor 3 subunit B OS=Mus musculus OX=10090 GN=Eif3b PE=1 SV=1	EIF3B_MOUSE	91 kDa	0.0727	0.0727	0	0	0.471	0.192	0.278	0.523	0.42	0.324	0.578	0.471	0.192	0.192	0.471	0.471
Glycerol-3-phosphate dehydrogenase, mitochondrial OS=Mus musculus OX=10090 GN=Gpd2 PE=1 SV=2	GPDM_MOUSE	81 kDa	0.958	0.672	0.607	0.372	0.126	0.171	1.69	0.485	3.15	1.29	0.268	0.268	0.372	0.126	0.126	0.319
Procollagen galactosyltransferase 1 OS=Mus musculus OX=10090 GN=Colgalt1 PE=1 SV=2	GT251_MOUSE	71 kDa	0.31	0.144	0.499	0.37	0.252	0.0941	0.433	0.715	2.22	0.877	0.568	0.37	0.433	0.252	0.31	0.499
Kinectin OS=Mus musculus OX=10090 GN=Ktn1 PE=1 SV=1	KTN1_MOUSE	153 kDa	0	0.088	0.0431	0.0653	0.235	0	0.111	0.235	0.343	0.111	0.261	0.111	0.184	0.0653	0.209	0.184
Splicing factor, proline- and glutamine-rich OS=Mus musculus OX=10090 GN=Sfpq PE=1 SV=1	SFPQ_MOUSE	75 kDa	0.0885	0	0	0	0.811	0.404	0.736	0.736	0.889	0.404	0.736	0.465	0.465	0	0.528	0.736
Dystonin OS=Mus musculus OX=10090 GN=Dst PE=1 SV=2	DYST_MOUSE	834 kDa	0	0	0	0	0	0	0	0	0	0.00778	0.00778	0	0	0	0	0.00778
Thioredoxin domain-containing protein 5 OS=Mus musculus OX=10090 GN=Txndc5 PE=1 SV=2	TXND5_MOUSE	46 kDa	1.99	1.27	1.27	1.43	0.982	0.315	1.12	1.27	3.5	3.21	0.507	0.851	0.728	0.507	0.614	0.507
Calmodulin-1 OS=Mus musculus OX=10090 GN=Calm1 PE=1 SV=1	CALM1_MOUSE (+2)	17 kDa	25.5	14.3	11.8	11.8	4.14	3.29	0	7.88	11.8	11.8	11.8	7.88	17.4	9.65	6.4	11.8
Rho-associated protein kinase 2 OS=Mus musculus OX=10090 GN=Rock2 PE=1 SV=1	ROCK2_MOUSE	161 kDa	0.0409	0.062	0.0409	0.0409	0.247	0.062	0.0835	0.198	0.434	0.151	0.128	0.0835	0.105	0.062	0.0835	0.105
E3 ubiquitin-protein ligase TRIP12 OS=Mus musculus OX=10090 GN=Trip12 PE=1 SV=1	TRIPC_MOUSE	224 kDa	0	0	0	0	0.0441	0	0.0441	0.0901	0	0	0.0292	0	0.0292	0.0292	0.0441	0.0292
Insulin-like growth factor 2 mRNA-binding protein 1 OS=Mus musculus OX=10090 GN=Igf2bp1 PE=1 SV=1	IF2B1_MOUSE	63 kDa	0.163	0.163	0.496	0.223	0.654	0.106	1.13	0.739	0.286	0.163	1.13	0.163	1.24	0.223	1.02	1.13
Copine-1 OS=Mus musculus OX=10090 GN=Cpne1 PE=1 SV=1	CPNE1_MOUSE	59 kDa	0.384	0.461	0.628	0.384	0.311	0.176	1.02	0.628	1.25	0.542	0.719	0.628	0.311	0.242	0.311	0.628
60S ribosomal protein L27a OS=Mus musculus OX=10090 GN=Rpl27a PE=1 SV=5	RL27A_MOUSE	17 kDa	0.738	0.738	2.02	1.51	1.09	0.738	0.446	2.02	2.02	2.63	2.02	0.738	2.63	1.09	0.738	2.02
Vesicle-associated membrane protein-associated protein B OS=Mus musculus OX=10090 GN=Vapb PE=1 SV=3	VAPB_MOUSE	27 kDa	0.416	0	0.591	0	0	0.786	0	0	1.01	1.01	0	0.591	0.786	0	0.786	0
Ras-related protein Rab-10 OS=Mus musculus OX=10090 GN=Rab10 PE=1 SV=1	RAB10_MOUSE	23 kDa	1.63	0.994	1.29	0	1.29	0.994	1.29	0.994	2.46	1.63	0.994	1.63	1.29	1.63	1.29	0.994
Glycine--tRNA ligase OS=Mus musculus OX=10090 GN=Gars PE=1 SV=1	GARS_MOUSE	82 kDa	0.265	0.367	0.538	0.599	0.599	0.265	0.216	0.663	0.87	0.315	0.729	0.479	0.944	0.0814	0.663	0.663
Vacuolar protein sorting-associated protein 45 OS=Mus musculus OX=10090 GN=Vps45 PE=1 SV=1	VPS45_MOUSE	65 kDa	0.103	0.103	0	0	0.103	0	0	0.103	0.217	0	0.103	0	0.103	0.159	0.159	0
Eukaryotic translation initiation factor 3 subunit E OS=Mus musculus OX=10090 GN=Eif3e PE=1 SV=1	EIF3E_MOUSE	52 kDa	1.35	0.731	0.84	1.35	1.08	0.628	1.5	2	2	1.08	0.84	0.628	0.628	0.356	1.21	0.84
60S ribosomal protein L28 OS=Mus musculus OX=10090 GN=Rpl28 PE=1 SV=2	RL28_MOUSE	16 kDa	1.17	0.79	2.2	1.64	0.79	2.89	1.17	2.89	1.64	1.64	2.2	1.17	1.64	2.89	1.17	2.89
60S ribosomal protein L35a OS=Mus musculus OX=10090 GN=Rpl35a PE=1 SV=2	RL35A_MOUSE	13 kDa	1.06	0	0.618	1.62	2.33	1.06	0.618	1.06	1.06	0.618	0	1.62	1.06	0	0.618	0
Proteasome adapter and scaffold protein ECM29 OS=Mus musculus OX=10090 GN=Ecpas PE=1 SV=3	ECM29_MOUSE	204 kDa	0.0653	0.0486	0.0322	0	0.19	0.209	0.153	0.288	0.248	0.117	0.171	0.153	0.329	0.117	0.209	0.117
Apoptosis-inducing factor 1, mitochondrial OS=Mus musculus OX=10090 GN=Aifm1 PE=1 SV=1	AIFM1_MOUSE	67 kDa	0.333	0.398	0.538	0.211	0.398	0.1	0.776	0.398	3.2	1.37	0.27	0.211	0.538	0.398	0.27	0.27
Leucine--tRNA ligase, cytoplasmic OS=Mus musculus OX=10090 GN=Lars PE=1 SV=2	SYLC_MOUSE	134 kDa	0.0491	0	0.127	0.0745	0.694	0.211	0.211	0.503	0.433	0.302	0.577	0.211	0.433	0.0745	0.211	0.577
Very long-chain specific acyl-CoA dehydrogenase, mitochondrial OS=Mus musculus OX=10090 GN=Acadvl PE=1 SV=3	ACADV_MOUSE	71 kDa	0.718	0.642	0.967	0.501	0.435	0.145	1.58	0.435	3.43	1.46	0.371	0.501	0.798	0.501	0.718	0.311
Proteasome activator complex subunit 1 OS=Mus musculus OX=10090 GN=Psme1 PE=1 SV=2	PSME1_MOUSE	29 kDa	3.63	2.34	4.17	2.34	2.72	1.15	0.729	1.15	6.18	2.34	1.99	3.63	1.15	1.15	1.99	1.68
Septin-9 OS=Mus musculus OX=10090 GN=Sept9 PE=1 SV=1	SEPT9_MOUSE	66 kDa	0.276	0.276	0.276	0.276	0.34	0.215	0.34	0.477	0.406	0.215	0.406	0.276	0.406	0.215	0.34	0.477
Glutamine--tRNA ligase OS=Mus musculus OX=10090 GN=Qars PE=1 SV=1	SYQ_MOUSE	88 kDa	0.245	0.245	0.441	0.441	0.495	0.495	0.668	0.39	0.551	0.34	0.609	0.551	1.16	0.201	0.862	0.609
40S ribosomal protein S17 OS=Mus musculus OX=10090 GN=Rps17 PE=1 SV=2	RS17_MOUSE	16 kDa	18.1	7.71	11.9	11.9	9.6	6.15	0.482	14.7	74.8	41	9.6	9.6	11.9	7.71	6.15	9.6
Peroxiredoxin-5, mitochondrial OS=Mus musculus OX=10090 GN=Prdx5 PE=1 SV=2	PRDX5_MOUSE	22 kDa	13.9	7.42	4.5	3.14	3.14	2.12	0.531	1.7	11.9	8.71	4.5	3.14	3.77	2.59	3.14	4.5
26S proteasome regulatory subunit 6B OS=Mus musculus OX=10090 GN=Psmc4 PE=1 SV=2	PRS6B_MOUSE	47 kDa	0.598	0.398	0.495	0.398	1.55	0.143	1.09	3.08	1.23	0.398	0.827	0.827	2.34	0	1.92	0.827
Aldose reductase OS=Mus musculus OX=10090 GN=Akr1b1 PE=1 SV=3	ALDR_MOUSE	36 kDa	1.42	0.855	0.855	0.555	2.15	1.88	1.21	1.64	1.88	1.03	2.44	3.11	1.88	1.03	1.88	1.88
Dedicator of cytokinesis protein 7 OS=Mus musculus OX=10090 GN=Dock7 PE=1 SV=3	DOCK7_MOUSE	241 kDa	0	0	0	0	0	0	0	0.0271	0.0271	0	0.0271	0	0	0	0	0
Cytosol aminopeptidase OS=Mus musculus OX=10090 GN=Lap3 PE=1 SV=3	AMPL_MOUSE	56 kDa	0.186	0.328	0.488	0.488	1.94	0.186	1.48	0.667	2.3	0.868	1.34	0.667	0.488	0.488	2.49	1.09
Nicastrin OS=Mus musculus OX=10090 GN=Ncstn PE=1 SV=3	NICA_MOUSE	78 kDa	0.385	0.33	0.226	0.177	0.443	0.277	0.503	0.385	0.566	0.631	0.385	0.631	0.33	0.277	0.385	0.277
60S ribosomal protein L30 OS=Mus musculus OX=10090 GN=Rpl30 PE=1 SV=2	RL30_MOUSE	13 kDa	3.14	3.14	5.64	3.14	5.64	3.14	4.24	3.14	26.5	9.66	5.64	3.14	4.24	1.03	2.27	4.24
Cytochrome c1, heme protein, mitochondrial OS=Mus musculus OX=10090 GN=Cyc1 PE=1 SV=1	CY1_MOUSE	35 kDa	1.92	1.24	1.24	1.04	1.44	0.709	1.44	0.43	6.81	4	0.43	1.04	1.44	0.196	1.04	0.307
Electron transfer flavoprotein subunit beta OS=Mus musculus OX=10090 GN=Etfb PE=1 SV=3	ETFB_MOUSE	28 kDa	1.48	1.77	2.48	1.77	2.48	2.9	3.36	2.48	11.1	7.61	2.9	2.11	2.9	1.21	1.48	2.48
Peptidyl-prolyl cis-trans isomerase FKBP10 OS=Mus musculus OX=10090 GN=Fkbp10 PE=1 SV=2	FKB10_MOUSE	65 kDa	0.809	0.809	1.2	0.9	0.56	0.345	0.722	0.722	1.32	0.809	0.16	0.28	0.56	0.104	0.218	0.16
Serine/arginine-rich splicing factor 1 OS=Mus musculus OX=10090 GN=Srsf1 PE=1 SV=3	SRSF1_MOUSE	28 kDa	1.2	1.47	2.46	3.34	1.47	0.759	2.09	3.34	2.88	2.09	1.76	0.969	1.76	0.253	1.2	1.76
Keratin, type II cytoskeletal 1 OS=Mus musculus OX=10090 GN=Krt1 PE=1 SV=4	K2C1_MOUSE	66 kDa	0.215	0.157	0.275	0.215	0.339	0.406	0.157	0.476	0.215	0.215	0.406	0.339	0.793	0.275	0.215	0.476
Prolyl 4-hydroxylase subunit alpha-2 OS=Mus musculus OX=10090 GN=P4ha2 PE=1 SV=1	P4HA2_MOUSE	61 kDa	1.19	1.08	1.43	0.873	0.974	0.17	1.85	0.778	2.51	0.601	1.08	0	0.17	0.11	0.369	0.778
40S ribosomal protein S12 OS=Mus musculus OX=10090 GN=Rps12 PE=1 SV=2	RS12_MOUSE	15 kDa	7.12	7.12	9.01	4.34	11.3	5.59	2.51	5.59	22.1	7.12	7.12	9.01	7.12	4.34	4.34	4.34
Tryptophan--tRNA ligase, cytoplasmic OS=Mus musculus OX=10090 GN=Wars PE=1 SV=2	SYWC_MOUSE	54 kDa	0.341	0.507	0.797	0.507	0.695	0.192	0.507	0.598	0.598	0.341	2.05	0.598	0.598	0.507	0.695	1.71
Eukaryotic translation initiation factor 4 gamma 1 OS=Mus musculus OX=10090 GN=Eif4g1 PE=1 SV=1	IF4G1_MOUSE	176 kDa	0.0373	0.0373	0.0373	0	0.179	0.0958	0.116	0.269	0.179	0.0759	0.116	0.0759	0.137	0.0759	0.158	0.116
Estradiol 17-beta-dehydrogenase 11 OS=Mus musculus OX=10090 GN=Hsd17b11 PE=1 SV=1	DHB11_MOUSE	33 kDa	0.333	0.333	0	0	0.467	0.615	0.615	1.37	9.98	8.97	0.956	1.15	1.61	0.333	1.61	1.15
Cholesterol side-chain cleavage enzyme, mitochondrial OS=Mus musculus OX=10090 GN=Cyp11a1 PE=1 SV=1	CP11A_MOUSE	60 kDa	0.303	0.373	0.61	0.373	0.61	0.236	6.08	1.73	0.697	0.303	1.59	1.1	1.46	0.886	1.46	1.33
TAR DNA-binding protein 43 OS=Mus musculus OX=10090 GN=Tardbp PE=1 SV=1	TADBP_MOUSE	45 kDa	0.33	0.647	0.768	0.768	1.04	0.647	0.768	0.899	1.71	0.533	0.533	0.647	0.899	0.533	0.899	0.533
26S proteasome non-ATPase regulatory subunit 3 OS=Mus musculus OX=10090 GN=Psmd3 PE=1 SV=3	PSMD3_MOUSE	61 kDa	0.234	0.171	0.69	0.37	0.782	0.111	1.09	0.604	0.878	0.3	0.878	0.69	0.878	0.37	0.69	0.878
26S proteasome non-ATPase regulatory subunit 12 OS=Mus musculus OX=10090 GN=Psmd12 PE=1 SV=4	PSD12_MOUSE	53 kDa	0.826	0.719	0.826	0.435	1.32	0.272	1.19	1.96	1.32	0.719	1.06	1.06	1.06	0.351	1.47	0.939
40S ribosomal protein S15 OS=Mus musculus OX=10090 GN=Rps15 PE=1 SV=2	RS15_MOUSE	17 kDa	3.25	2.55	3.25	3.25	3.25	1.06	0.436	1.96	36.2	36.2	4.09	3.25	9.5	3.25	0.436	3.25
Medium-chain specific acyl-CoA dehydrogenase, mitochondrial OS=Mus musculus OX=10090 GN=Acadm PE=1 SV=1	ACADM_MOUSE	46 kDa	0.982	0.851	0.614	0.728	0.408	0.507	1.61	1.12	6.78	3.21	0.614	0.982	0.982	0.408	0.614	0.614
F-actin-capping protein subunit alpha-2 OS=Mus musculus OX=10090 GN=Capza2 PE=1 SV=3	CAZA2_MOUSE	33 kDa	1.6	0.465	1.15	0.951	1.6	0.612	1.15	0.951	5.14	2.46	1.6	1.86	1.15	0.465	0.951	1.15
Heterogeneous nuclear ribonucleoprotein D0 OS=Mus musculus OX=10090 GN=Hnrnpd PE=1 SV=2	HNRPD_MOUSE	38 kDa	0.511	0.641	0.935	0.782	0.641	0.782	0.782	1.1	1.1	0.391	1.1	1.1	0.782	0.511	0.641	0.511
Basic leucine zipper and W2 domain-containing protein 1 OS=Mus musculus OX=10090 GN=Bzw1 PE=1 SV=1	BZW1_MOUSE	48 kDa	0.588	0.486	0.486	0.486	0.696	0.219	0.588	0.696	1.52	0.391	0.486	0.812	0.486	0	0.486	0.486
Alpha-2-HS-glycoprotein OS=Mus musculus OX=10090 GN=Ahsg PE=1 SV=1	FETUA_MOUSE	37 kDa	0.809	0.403	0.403	0.403	0	0	0.289	0	0.403	0.289	0	0	0.185	0	0	0
Plasma membrane calcium-transporting ATPase 1 OS=Mus musculus OX=10090 GN=Atp2b1 PE=1 SV=1	AT2B1_MOUSE	135 kDa	0.0742	0	0.0742	0.0489	0.1	0	0	0.0742	0.537	0.21	0.127	0.0489	0.127	0.0489	0.1	0.1
Actin-related protein 2/3 complex subunit 4 OS=Mus musculus OX=10090 GN=Arpc4 PE=1 SV=3	ARPC4_MOUSE	20 kDa	2.01	1.57	2.01	2.01	2.52	0.877	0.877	2.52	6.74	3.83	2.52	2.01	2.52	3.12	1.57	2.52
Eukaryotic translation initiation factor 3 subunit C OS=Mus musculus OX=10090 GN=Eif3c PE=1 SV=1	EIF3C_MOUSE	106 kDa	0.237	0.237	0.356	0.315	0.276	0.237	0.315	0.397	0.578	0.356	0.578	0.237	0.237	0.0956	0.276	0.441
Transcription intermediary factor 1-beta OS=Mus musculus OX=10090 GN=Trim28 PE=1 SV=3	TIF1B_MOUSE	89 kDa	0.198	0.198	0.287	0.487	0.598	0.287	0.198	0.598	0.434	0.487	0.434	0.334	0.434	0.155	0.434	0.434
Hexokinase-2 OS=Mus musculus OX=10090 GN=Hk2 PE=1 SV=1	HXK2_MOUSE	103 kDa	0.133	0.169	0.245	0.207	0.93	0.325	0.813	0.599	0.502	0.0985	1.33	0.93	1.12	0.456	0.93	1.19
Macrophage-capping protein OS=Mus musculus OX=10090 GN=Capg PE=1 SV=2	CAPG_MOUSE	39 kDa	0.623	0.759	0.623	0.759	1.07	0.381	1.24	0.907	0.497	0.907	1.07	1.43	1.43	0.623	1.63	0.907
Thioredoxin-dependent peroxide reductase, mitochondrial OS=Mus musculus OX=10090 GN=Prdx3 PE=1 SV=1	PRDX3_MOUSE	28 kDa	1.73	1.18	0.954	1.44	1.44	0.747	0.398	0.25	3.27	2.05	0.563	0.954	1.73	0.954	0.747	0.563
Retrotransposon-like protein 1 OS=Mus musculus OX=10090 GN=Rtl1 PE=2 SV=1	RTL1_MOUSE	199 kDa	0.0329	0	0	0	0.317	0.234	0.102	0.317	0.157	0.0329	0.157	0.0843	0.12	0.0498	0.138	0.157
Transportin-1 OS=Mus musculus OX=10090 GN=Tnpo1 PE=1 SV=2	TNPO1_MOUSE	102 kDa	0.326	0.207	0.456	0.551	0.651	0.17	0.412	0.456	1.06	0.326	0.456	0.6	0.326	0.245	0.368	0.368
Monofunctional C1-tetrahydrofolate synthase, mitochondrial OS=Mus musculus OX=10090 GN=Mthfd1l PE=1 SV=2	C1TM_MOUSE	106 kDa	0.2	0.2	0.577	0.396	0.727	0.2	1.64	0.727	0.396	0.275	0.237	0.0626	0.275	0	0.314	0.2
L-lactate dehydrogenase B chain OS=Mus musculus OX=10090 GN=Ldhb PE=1 SV=2	LDHB_MOUSE	37 kDa	1.18	0.832	1.59	0.997	1.59	1.18	2.66	1.37	2.99	2.99	1.37	2.08	5.14	0.541	2.99	1.37
Proteasome subunit alpha type-1 OS=Mus musculus OX=10090 GN=Psma1 PE=1 SV=1	PSA1_MOUSE	30 kDa	0.892	1.34	1.9	1.1	3.43	2.58	1.6	0.53	4.48	2.98	1.1	2.22	1.1	0.376	0.702	0.892
60S ribosomal protein L24 OS=Mus musculus OX=10090 GN=Rpl24 PE=1 SV=2	RL24_MOUSE	18 kDa	1.38	2.36	2.36	3	1.83	2.36	0.414	1	4.66	1.83	1.83	3.76	3	3	1.83	1.83
Complement component 1 Q subcomponent-binding protein, mitochondrial OS=Mus musculus OX=10090 GN=C1qbp PE=1 SV=1	C1QBP_MOUSE	31 kDa	1.49	1.49	2.05	0.661	0.839	0.501	0.661	1.04	4.07	3.14	1.25	1.04	1.25	0.225	0.839	1.04
Aspartyl aminopeptidase OS=Mus musculus OX=10090 GN=Dnpep PE=1 SV=2	DNPEP_MOUSE	52 kDa	0.731	0.84	0.84	0.442	0.628	0.13	0.628	1.65	1.65	0.955	1.08	0.442	0.84	0.276	1.08	0.955
Msx2-interacting protein OS=Mus musculus OX=10090 GN=Spen PE=1 SV=2	MINT_MOUSE	399 kDa	0	0	0	0	0	0	0	0.0163	0	0	0	0	0	0	0	0
Succinate dehydrogenase [ubiquinone] iron-sulfur subunit, mitochondrial OS=Mus musculus OX=10090 GN=Sdhb PE=1 SV=1	SDHB_MOUSE	32 kDa	1.44	0.812	1.21	1	0.346	1.21	1.21	1	3.88	3.88	1.44	1.44	1.44	0.641	1	1.21
Coronin-1C OS=Mus musculus OX=10090 GN=Coro1c PE=1 SV=2	COR1C_MOUSE	53 kDa	0	0	0.197	0.127	0.35	0.271	0.127	0.821	0.197	0.127	0.433	0.433	0.521	0.197	0.521	0.521
Dystrophin OS=Mus musculus OX=10090 GN=Dmd PE=1 SV=3	DMD_MOUSE	426 kDa	0	0	0	0	0	0	0	0	0.0153	0	0	0	0	0	0	0
Very-long-chain 3-oxoacyl-CoA reductase OS=Mus musculus OX=10090 GN=Hsd17b12 PE=1 SV=1	DHB12_MOUSE	35 kDa	1.07	0.888	1.07	0.724	0.724	0.724	0.199	0.574	11.7	7.06	0.888	1.71	1.97	0.574	1.48	0.724
Membrane-associated progesterone receptor component 1 OS=Mus musculus OX=10090 GN=Pgrmc1 PE=1 SV=4	PGRC1_MOUSE	22 kDa	3.2	2.64	4.59	3.2	1.37	2.15	1.37	0.775	8.93	3.85	1.05	2.15	1.37	2.15	2.15	1.05
Delta-1-pyrroline-5-carboxylate synthase OS=Mus musculus OX=10090 GN=Aldh18a1 PE=1 SV=2	P5CS_MOUSE	87 kDa	0.0762	0.116	0.201	0.246	0.391	0.158	1.01	0.246	4.22	1.5	0.553	0.293	0.799	0.116	0.443	0.497
Eukaryotic translation initiation factor 3 subunit L OS=Mus musculus OX=10090 GN=Eif3l PE=1 SV=1	EIF3L_MOUSE	67 kDa	0.211	0.211	0.467	0.399	0.615	0.155	1.15	0.777	1.37	0.271	0.777	0.865	0.615	0.539	0.615	0.694
Phenylalanine--tRNA ligase beta subunit OS=Mus musculus OX=10090 GN=Farsb PE=1 SV=2	SYFB_MOUSE	66 kDa	0.339	0.406	0.882	0.476	0.406	0.406	0.476	0.708	0.708	0.476	0.275	0.882	0.627	0.549	0.976	0.275
Heterogeneous nuclear ribonucleoprotein F OS=Mus musculus OX=10090 GN=Hnrnpf PE=1 SV=3	HNRPF_MOUSE	46 kDa	0.867	0.867	0.867	0.516	1.46	0.516	0.867	1.83	0.625	0.415	1.46	1.14	1.46	0.625	1.46	1.3
E3 ubiquitin-protein ligase HUWE1 OS=Mus musculus OX=10090 GN=Huwe1 PE=1 SV=5	HUWE1_MOUSE	483 kDa	0	0	0	0	0.048	0.0203	0	0.034	0.0203	0.0135	0.0135	0	0.0203	0	0.0203	0.0203
Serine/threonine-protein kinase mTOR OS=Mus musculus OX=10090 GN=Mtor PE=1 SV=2	MTOR_MOUSE	289 kDa	0	0	0	0	0	0	0	0.0226	0.0457	0	0.0226	0	0	0	0	0.0226
Heterochromatin protein 1-binding protein 3 OS=Mus musculus OX=10090 GN=Hp1bp3 PE=1 SV=1	HP1B3_MOUSE	61 kDa	0.443	0.3	0.37	0.37	0.521	0.111	0.603	0.876	0.521	0	1.19	0.37	0.976	0	0.876	0.876
THO complex subunit 2 OS=Mus musculus OX=10090 GN=Thoc2 PE=1 SV=1	THOC2_MOUSE	183 kDa	0.0359	0	0	0	0.073	0	0.073	0.0543	0.0359	0	0.0921	0.0359	0.0921	0.0359	0.112	0.073
Heterogeneous nuclear ribonucleoproteins C1/C2 OS=Mus musculus OX=10090 GN=Hnrnpc PE=1 SV=1	HNRPC_MOUSE	34 kDa	0.443	0.316	0.581	0.899	2	2	0.733	3.33	0.443	0.201	1.28	0.899	1.28	1.08	1.28	1.08
Peroxiredoxin-4 OS=Mus musculus OX=10090 GN=Prdx4 PE=1 SV=1	PRDX4_MOUSE	31 kDa	1.75	2.04	2.04	1.49	1.25	0.835	1.75	0.835	17.8	8.26	2.37	1.75	2.04	3.12	1.25	1.75
Ribose-phosphate pyrophosphokinase 2 OS=Mus musculus OX=10090 GN=Prps2 PE=1 SV=4	PRPS2_MOUSE	35 kDa	0.438	0.313	0.724	0.313	1.97	0.888	2.9	2.25	1.07	0.574	2.25	2.9	3.27	0.724	1.48	1.97
Phosphatidylinositide phosphatase SAC1 OS=Mus musculus OX=10090 GN=Sacm1l PE=1 SV=1	SAC1_MOUSE	67 kDa	0.1	0.1	0	0	0.269	0.396	0.536	0.154	2.29	0.465	0.396	0.331	0.465	0.21	0.69	0.396
60S ribosomal protein L19 OS=Mus musculus OX=10090 GN=Rpl19 PE=1 SV=1	RL19_MOUSE	23 kDa	0.305	1.22	0.702	1.9	0.702	0.944	0.702	0.305	2.31	1.54	0.944	0.702	0.944	0.49	0.702	0.944
Calpain-1 catalytic subunit OS=Mus musculus OX=10090 GN=Capn1 PE=1 SV=1	CAN1_MOUSE	82 kDa	0.314	0.215	0.169	0.366	0.795	0.169	0.597	0.727	1.02	0.314	0.795	0.795	1.18	0.124	1.1	0.597
Actin-related protein 2/3 complex subunit 3 OS=Mus musculus OX=10090 GN=Arpc3 PE=1 SV=3	ARPC3_MOUSE	21 kDa	2.34	1.88	3.52	4.26	1.88	0.829	0	0.829	2.89	2.34	1.47	1.47	1.13	2.34	1.47	1.13
Mitochondrial import receptor subunit TOM70 OS=Mus musculus OX=10090 GN=Tomm70 PE=1 SV=2	TOM70_MOUSE	68 kDa	0	0.152	0.392	0.392	0.208	0	0.328	0.152	0.392	0.208	0.53	0.208	0.459	0.152	0.328	0.459
40S ribosomal protein S13 OS=Mus musculus OX=10090 GN=Rps13 PE=1 SV=2	RS13_MOUSE	17 kDa	2.49	1.92	3.99	1.92	1.92	1.92	1.04	1.44	3.99	3.18	1.92	2.49	1.92	1.92	1.04	2.49
60S ribosomal protein L23 OS=Mus musculus OX=10090 GN=Rpl23 PE=1 SV=1	RL23_MOUSE	15 kDa	1.79	1.79	1.79	2.42	2.42	5.33	1.27	3.2	5.33	8.54	2.42	2.42	4.16	3.2	5.33	2.42
ATP-dependent 6-phosphofructokinase, platelet type OS=Mus musculus OX=10090 GN=Pfkp PE=1 SV=1	PFKAP_MOUSE	85 kDa	0.119	0.0779	0.252	0.3	0.455	0.119	0.892	0.252	1.75	0.455	0.691	0.252	0.568	0.119	0.511	0.628
Cytoplasmic aconitate hydratase OS=Mus musculus OX=10090 GN=Aco1 PE=1 SV=3	ACOC_MOUSE	98 kDa	0.14	0.103	0.299	0.299	0.481	0.14	0.387	0.14	0.923	0.581	0.217	0.342	0.342	0.178	0.387	0.178
Heat shock 70 kDa protein 1B OS=Mus musculus OX=10090 GN=Hspa1b PE=1 SV=3	HS71B_MOUSE	70 kDa	0.727	0.65	0.577	0.65	0.807	0	1.98	0.65	2.58	1.6	0.65	0.807	0.98	0.314	0.807	0.65
10 kDa heat shock protein, mitochondrial OS=Mus musculus OX=10090 GN=Hspe1 PE=1 SV=2	CH10_MOUSE	11 kDa	5.71	5.71	7.81	10.6	2.9	2.9	1.26	1.97	18.9	7.81	2.9	4.11	5.71	4.11	2.9	1.97
Myosin-11 OS=Mus musculus OX=10090 GN=Myh11 PE=1 SV=1	MYH11_MOUSE	227 kDa	0	0	0	0	0	0.531	0.716	0.691	0	0	0.74	0	0.644	0.488	0.667	0.765
Calcium-binding mitochondrial carrier protein SCaMC-1 OS=Mus musculus OX=10090 GN=Slc25a24 PE=1 SV=1	SCMC1_MOUSE	53 kDa	0.719	0.524	1.32	0.619	0.272	0	0.435	0.272	2.14	1.06	0.435	0.128	0.351	0.198	0.619	0.435
Structural maintenance of chromosomes protein 1A OS=Mus musculus OX=10090 GN=Smc1a PE=1 SV=4	SMC1A_MOUSE	143 kDa	0.119	0.0459	0	0	0.094	0.144	0.144	0.197	0.432	0.197	0.339	0	0.144	0	0.119	0.369
Malectin OS=Mus musculus OX=10090 GN=Mlec PE=1 SV=2	MLEC_MOUSE	32 kDa	1.4	0.794	0.794	0.339	0.628	0.477	0.794	0.339	2.22	2.91	0.794	0.628	0.628	0	0.339	0.477
Alpha-soluble NSF attachment protein OS=Mus musculus OX=10090 GN=Napa PE=1 SV=1	SNAA_MOUSE	33 kDa	2.43	1.84	1.35	1.14	2.12	0.943	1.35	1.14	19.8	10.8	1.84	4.02	3.56	0.767	2.12	1.58
ATP-dependent RNA helicase DDX1 OS=Mus musculus OX=10090 GN=Ddx1 PE=1 SV=1	DDX1_MOUSE	83 kDa	0.214	0.123	0.418	0.312	0.934	0.214	0.722	0.86	0.722	0.312	0.593	0.418	0.722	0	0.722	0.532
40S ribosomal protein S24 OS=Mus musculus OX=10090 GN=Rps24 PE=1 SV=1	RS24_MOUSE	15 kDa	2.28	2.28	3	1.69	2.28	2.28	0.486	3	9.77	4.95	3	2.28	3.88	3	1.69	2.28
Pre-mRNA-splicing factor ATP-dependent RNA helicase DHX15 OS=Mus musculus OX=10090 GN=Dhx15 PE=1 SV=2	DHX15_MOUSE	91 kDa	0	0	0.073	0	0.112	0	0.193	0.28	0.193	0	0.28	0.112	0.373	0.112	0.112	0.235
Acyl-coenzyme A thioesterase 2, mitochondrial OS=Mus musculus OX=10090 GN=Acot2 PE=1 SV=2	ACOT2_MOUSE	50 kDa	0.897	0.779	0.468	0.468	0.669	0.468	1.79	0.897	1.79	1.16	0.779	0.468	0.566	0.137	0.566	0.669
NADH dehydrogenase [ubiquinone] 1 alpha subcomplex subunit 10, mitochondrial OS=Mus musculus OX=10090 GN=Ndufa10 PE=1 SV=1	NDUAA_MOUSE	41 kDa	1.55	1.18	0.725	0.366	1.02	0.366	2.22	0.865	2.76	3.39	1.02	0.725	0.596	0.596	0.596	1.02
Signal recognition particle receptor subunit beta OS=Mus musculus OX=10090 GN=Srprb PE=1 SV=1	SRPRB_MOUSE	30 kDa	1.1	0.702	1.34	1.1	1.1	0.702	1.9	1.1	3.43	2.22	1.34	1.1	1.6	0.53	1.1	1.34
26S proteasome non-ATPase regulatory subunit 11 OS=Mus musculus OX=10090 GN=Psmd11 PE=1 SV=3	PSD11_MOUSE	47 kDa	1.09	0.709	1.73	2.12	1.39	0.827	1.23	1.09	1.92	1.09	0.827	1.09	0.954	0.827	1.55	0.709
Procollagen-lysine,2-oxoglutarate 5-dioxygenase 2 OS=Mus musculus OX=10090 GN=Plod2 PE=1 SV=2	PLOD2_MOUSE	84 kDa	0.406	0.209	0.576	0.637	0.304	0.0787	0.834	0.255	0.637	0.304	0.304	0.12	0.354	0	0.517	0.255
Proteasome subunit alpha type-2 OS=Mus musculus OX=10090 GN=Psma2 PE=1 SV=3	PSA2_MOUSE	26 kDa	2.35	0.83	6.8	1.97	3.26	0.622	0.622	0.83	7.81	5.92	1.07	2.78	3.81	3.26	3.26	1.07
Peptidyl-prolyl cis-trans isomerase FKBP9 OS=Mus musculus OX=10090 GN=Fkbp9 PE=1 SV=1	FKBP9_MOUSE	63 kDa	0.355	0.288	0.5	0.5	0.288	0	0.66	0.225	1.76	0.932	0.355	0.288	0.932	0	0.5	0.355
Importin-7 OS=Mus musculus OX=10090 GN=Ipo7 PE=1 SV=2	IPO7_MOUSE	119 kDa	0.084	0.144	0.084	0.084	0.667	0	0.497	0.497	0.807	0.457	0.381	0.622	0.497	0	0.537	0.24
Succinyl-CoA:3-ketoacid coenzyme A transferase 1, mitochondrial OS=Mus musculus OX=10090 GN=Oxct1 PE=1 SV=1	SCOT1_MOUSE	56 kDa	1.1	0.767	0.87	0.669	0.577	0	1.35	0.767	1.63	1.22	0.489	0.329	0.489	0.256	0.577	0.407
Heat shock protein 105 kDa OS=Mus musculus OX=10090 GN=Hsph1 PE=1 SV=2	HS105_MOUSE	96 kDa	0.105	0	0.221	0.395	0.647	0.349	0.593	0.349	0.395	0.181	0.491	0.262	0.76	0.142	0.76	0.395
Ras-related protein Ral-B OS=Mus musculus OX=10090 GN=Ralb PE=1 SV=1	RALB_MOUSE	23 kDa	1.55	1.91	0.493	0.706	0.706	0	0.493	0	8.69	5.49	0	0.95	0.95	0.706	0.706	0
26S proteasome regulatory subunit 8 OS=Mus musculus OX=10090 GN=Psmc5 PE=1 SV=1	PRS8_MOUSE	46 kDa	1	0.87	1.47	1.65	0.518	0.416	0.518	0.744	1.15	1	0.744	0.744	0.321	0.321	0.744	0.627
Reticulon-3 OS=Mus musculus OX=10090 GN=Rtn3 PE=1 SV=2	RTN3_MOUSE	104 kDa	0.132	0.0971	0.0971	0.0971	0.0971	0.132	0.132	0.0638	0.132	0.0971	0.167	0.167	0.0971	0.132	0.0971	0.167
Long-chain specific acyl-CoA dehydrogenase, mitochondrial OS=Mus musculus OX=10090 GN=Acadl PE=1 SV=2	ACADL_MOUSE	48 kDa	0.394	0.22	0.142	0.22	1.37	1.22	2.3	0.942	5.85	2.09	0.22	0.701	0.701	0.22	0	0.22
Electron transfer flavoprotein-ubiquinone oxidoreductase, mitochondrial OS=Mus musculus OX=10090 GN=Etfdh PE=1 SV=1	ETFD_MOUSE	68 kDa	0.456	0.525	0.456	0.325	0.325	0	0.84	0.206	2.39	0.84	0.389	0.206	0.264	0.0984	0.0984	0.389
Myeloid-associated differentiation marker OS=Mus musculus OX=10090 GN=Myadm PE=1 SV=2	MYADM_MOUSE	35 kDa	0.196	0.196	0	0.196	0.196	0.196	0.307	0.307	0.196	0.196	0.307	0.307	0.307	0.307	0.307	0.307
Proteasome subunit alpha type-3 OS=Mus musculus OX=10090 GN=Psma3 PE=1 SV=3	PSA3_MOUSE	28 kDa	0.939	0.555	0.939	0.736	2.01	1.42	0.736	1.42	4.23	2.76	2.01	1.7	3.2	0	1.7	1.16
Nidogen-2 OS=Mus musculus OX=10090 GN=Nid2 PE=1 SV=2	NID2_MOUSE	154 kDa	0.207	0.233	0.34	0.312	0.0872	0.0647	0.0647	0.0872	0.158	0.0872	0.158	0.0647	0	0.0647	0.0647	0.158
Hydroxymethylglutaryl-CoA lyase, mitochondrial OS=Mus musculus OX=10090 GN=Hmgcl PE=1 SV=2	HMGCL_MOUSE	34 kDa	2.32	1.29	1.76	2.02	1.76	0	1.76	0.586	8.14	6.6	0.907	1.51	2.02	0	2.32	0.907
Cell surface glycoprotein MUC18 OS=Mus musculus OX=10090 GN=Mcam PE=1 SV=1	MUC18_MOUSE	72 kDa	0.367	0.43	0.495	0.43	0.564	0.25	0.25	0.564	0.788	0.367	0.564	0.367	0.43	0.196	0.367	0.564
Pyruvate dehydrogenase E1 component subunit beta, mitochondrial OS=Mus musculus OX=10090 GN=Pdhb PE=1 SV=1	ODPB_MOUSE	39 kDa	1.44	1.25	0.627	0.383	0.5	0.383	1.65	0.627	2.97	2.38	0.5	1.08	0.765	0	0.765	0.627
Cytochrome c, somatic OS=Mus musculus OX=10090 GN=Cycs PE=1 SV=2	CYC_MOUSE	12 kDa	7	7	7	16.4	2.67	2.67	1.18	5.17	28.3	2.67	12.4	9.37	3.76	2.67	1.83	7
Succinate--CoA ligase [ADP-forming] subunit beta, mitochondrial OS=Mus musculus OX=10090 GN=Sucla2 PE=1 SV=2	SUCB1_MOUSE	50 kDa	0.662	0.559	0.135	0.289	0.374	0.464	1.59	0.662	2.13	0.887	0	0.771	0.135	0.135	0.21	0
Structural maintenance of chromosomes protein 2 OS=Mus musculus OX=10090 GN=Smc2 PE=1 SV=2	SMC2_MOUSE	134 kDa	0.0491	0	0.0491	0.0745	0.155	0.127	0.127	0.101	0.211	0.101	0.182	0.0491	0.127	0	0.101	0.182
Isoleucine--tRNA ligase, mitochondrial OS=Mus musculus OX=10090 GN=Iars2 PE=1 SV=1	SYIM_MOUSE	113 kDa	0.256	0.153	0.0891	0.0891	0.186	0.0586	0.87	0.186	1.28	1.04	0.22	0.121	0.292	0.0586	0.22	0.22
Peptidyl-prolyl cis-trans isomerase C OS=Mus musculus OX=10090 GN=Ppic PE=1 SV=1	PPIC_MOUSE	23 kDa	2.93	0.728	2.93	1.99	1.99	0.728	0	0.981	1.6	2.42	0.981	2.42	0.728	1.6	0.315	0.728
Nucleobindin-1 OS=Mus musculus OX=10090 GN=Nucb1 PE=1 SV=2	NUCB1_MOUSE	53 kDa	0.518	0.43	1.44	1.04	0.347	0.196	1.75	0.196	4.3	0.611	0.71	0.518	0.815	0.127	0.611	0.71
40S ribosomal protein S14 OS=Mus musculus OX=10090 GN=Rps14 PE=1 SV=3	RS14_MOUSE	16 kDa	5.54	3.49	4.42	2.09	5.54	2.72	0.456	2.72	19.2	12.9	2.09	2.09	2.72	4.42	2.72	1.56
Myosin-14 OS=Mus musculus OX=10090 GN=Myh14 PE=1 SV=1	MYH14_MOUSE	229 kDa	0	0	0	0	0.289	0	0.364	0.326	0.104	0	0.364	0.271	0.403	0.253	0.345	0.383
Ubiquitin-like modifier-activating enzyme 6 OS=Mus musculus OX=10090 GN=Uba6 PE=1 SV=1	UBA6_MOUSE	118 kDa	0.115	0.056	0.146	0.0851	0.505	0	0.464	0.387	0.678	0.278	0.243	0.243	0.178	0.056	0.056	0.243
Cadherin-5 OS=Mus musculus OX=10090 GN=Cdh5 PE=1 SV=2	CADH5_MOUSE	88 kDa	0.116	0	0.291	0.245	0.291	0.0757	0.607	0.2	0.389	0.2	0.339	0.339	0.44	0.157	0.494	0.245
Integrin alpha-2 OS=Mus musculus OX=10090 GN=Itga2 PE=1 SV=2	ITA2_MOUSE	129 kDa	0.0511	0	0.0511	0.0511	0.0777	0.0777	0.161	0.0511	0.865	0.453	0.221	0.0777	0.0777	0	0.105	0.191
Protein SET OS=Mus musculus OX=10090 GN=Set PE=1 SV=1	SET_MOUSE	33 kDa	0.935	0.602	0.602	0.761	0.935	0.327	0.761	1.34	0.602	0.458	0.602	0.458	0.935	0.327	0.602	0.602
Ornithine aminotransferase, mitochondrial OS=Mus musculus OX=10090 GN=Oat PE=1 SV=1	OAT_MOUSE	48 kDa	0.807	0.585	0.692	0.692	0.484	0.141	1.35	0.585	2.98	1.68	0.585	0.585	0.484	0.218	0.585	0.484
Obscurin OS=Mus musculus OX=10090 GN=Obscn PE=1 SV=2	OBSCN_MOUSE	966 kDa	0	0	0	0	0.00672	0	0	0	0	0	0	0	0	0	0	0.00672
Cytochrome c oxidase subunit 4 isoform 1, mitochondrial OS=Mus musculus OX=10090 GN=Cox4i1 PE=1 SV=2	COX41_MOUSE	20 kDa	3.16	2.55	3.87	2.55	2.55	1.21	0.608	1.58	6.83	2.55	1.58	2.55	2.03	1.58	1.58	1.58
Lupus La protein homolog OS=Mus musculus OX=10090 GN=Ssb PE=1 SV=1	LA_MOUSE	48 kDa	0.221	0.305	0.491	0.305	0.82	0.142	0.82	1.54	0.395	0.142	0.491	0.395	0.703	0.395	0.491	0.395
Septin-11 OS=Mus musculus OX=10090 GN=Sept11 PE=1 SV=4	SEP11_MOUSE	50 kDa	0.779	0.779	1.16	0.292	0.669	0.468	0.468	1.16	1.45	0.897	1.02	0.779	0.566	0.566	0.377	0.897
Coactosin-like protein OS=Mus musculus OX=10090 GN=Cotl1 PE=1 SV=3	COTL1_MOUSE	16 kDa	2.82	1.61	1.61	0.777	3.63	1.15	0	1.61	2.82	1.15	0.777	2.16	1.61	0.777	0.777	0.777
26S proteasome non-ATPase regulatory subunit 6 OS=Mus musculus OX=10090 GN=Psmd6 PE=1 SV=1	PSMD6_MOUSE	46 kDa	0.322	0.417	0.15	0.233	1.01	0.233	1.01	2.27	1.31	0.519	0.747	0.873	0.519	0	0.417	0.747
Mitochondrial amidoxime reducing component 2 OS=Mus musculus OX=10090 GN=Marc2 PE=1 SV=1	MARC2_MOUSE	38 kDa	0.513	0.392	0.513	0.513	0.18	0.18	1.11	0.513	1.7	0.939	0.513	0.392	0.513	0	0.513	0.513
6-phosphogluconolactonase OS=Mus musculus OX=10090 GN=Pgls PE=1 SV=1	6PGL_MOUSE	27 kDa	2.98	0.995	3.47	1.51	0.995	1.24	0.585	1.24	2.98	2.55	3.47	1.51	3.47	0.778	2.55	2.98
Proteasome subunit alpha type-7 OS=Mus musculus OX=10090 GN=Psma7 PE=1 SV=1	PSA7_MOUSE	28 kDa	0.964	0.964	1.46	0.964	1.2	1.2	0.755	0.964	5.77	3.31	1.2	1.2	2.08	0.568	2.08	0.964
Guanine nucleotide-binding protein G(s) subunit alpha isoforms XLas OS=Mus musculus OX=10090 GN=Gnas PE=1 SV=1	GNAS1_MOUSE	122 kDa	0.112	0.203	0.141	0.203	0.0543	0.0543	0.0826	0.112	0.373	0.236	0.0826	0.141	0.112	0.0826	0.141	0.0826
Proliferation-associated protein 2G4 OS=Mus musculus OX=10090 GN=Pa2g4 PE=1 SV=3	PA2G4_MOUSE	44 kDa	0.337	0.244	1.22	1.07	1.39	1.97	1.22	2.44	1.39	0.923	0.663	1.39	1.07	0.663	1.22	0.546
26S proteasome non-ATPase regulatory subunit 13 OS=Mus musculus OX=10090 GN=Psmd13 PE=1 SV=1	PSD13_MOUSE	43 kDa	1.26	1.43	0.345	0.81	1.43	0.449	1.43	1.62	0.949	1.1	0.81	1.43	1.43	0.345	1.1	0.68
Glucose-6-phosphate 1-dehydrogenase X OS=Mus musculus OX=10090 GN=G6pdx PE=1 SV=3	G6PD1_MOUSE	59 kDa	0.622	0.381	0.806	0.622	0.537	0	0.537	0.537	0.906	0.24	0.537	0.24	0.537	0.24	0.906	0.457
Signal recognition particle subunit SRP68 OS=Mus musculus OX=10090 GN=Srp68 PE=1 SV=2	SRP68_MOUSE	71 kDa	0.199	0.0949	0.373	0.199	0.254	0.0949	0.373	0.373	0.504	0.437	0.723	0.199	0.373	0	0.437	0.723
Band 3 anion transport protein OS=Mus musculus OX=10090 GN=Slc4a1 PE=1 SV=1	B3AT_MOUSE	103 kDa	0.168	0.132	0	0	0.0642	0.0978	0.408	0.0978	0.0978	0.0642	0	0.0642	0	0	0.0642	0
Vacuolar protein sorting-associated protein 13C OS=Mus musculus OX=10090 GN=Vps13c PE=1 SV=2	VP13C_MOUSE	420 kDa	0	0	0	0	0.0233	0.0312	0	0.0155	0.0472	0.0472	0	0	0.0155	0	0.0155	0
NADH dehydrogenase [ubiquinone] flavoprotein 1, mitochondrial OS=Mus musculus OX=10090 GN=Ndufv1 PE=1 SV=1	NDUV1_MOUSE	51 kDa	1.25	1.55	1.12	0.455	0.549	0	1.12	0.755	2.28	1.55	0	0	0.206	0	0.284	0
Podocalyxin OS=Mus musculus OX=10090 GN=Podxl PE=1 SV=2	PODXL_MOUSE	53 kDa	0.347	0.196	0.269	0.269	0.347	0.196	0.196	0.196	0.611	0.611	0.269	0.518	0.196	0.127	0.127	0.196
Keratin, type I cytoskeletal 10 OS=Mus musculus OX=10090 GN=Krt10 PE=1 SV=3	K1C10_MOUSE	58 kDa	0.318	0.318	0.247	0.393	0.643	0.555	0	0.736	0.117	0.117	0.555	0	1.17	0.472	0	0.555
ER membrane protein complex subunit 1 OS=Mus musculus OX=10090 GN=Emc1 PE=1 SV=1	EMC1_MOUSE	112 kDa	0.0592	0	0	0	0.0901	0.223	0.454	0.0592	0.995	0.678	0.122	0.122	0.223	0.0592	0.155	0.0901
Hsc70-interacting protein OS=Mus musculus OX=10090 GN=St13 PE=1 SV=1	F10A1_MOUSE	42 kDa	0.256	0.164	0.463	0.463	0.463	0.356	0.256	0.983	0.578	0.256	0.578	0.356	0.356	0.463	0.703	0.356
Dysferlin OS=Mus musculus OX=10090 GN=Dysf PE=1 SV=3	DYSF_MOUSE	238 kDa	0.0847	0.0557	0.0275	0.0415	0.193	0.161	0.115	0.242	0.384	0.161	0.0415	0	0.0415	0	0.0557	0.0415
Short-chain specific acyl-CoA dehydrogenase, mitochondrial OS=Mus musculus OX=10090 GN=Acads PE=1 SV=2	ACADS_MOUSE	45 kDa	0.89	0.641	0.424	0.327	0.641	0.152	2.1	0.761	3.42	7.34	0.641	0.761	0.89	0.327	0.89	0.641
GDH/6PGL endoplasmic bifunctional protein OS=Mus musculus OX=10090 GN=H6pd PE=1 SV=2	G6PE_MOUSE	89 kDa	0.241	0.197	0.0747	0.0747	0.155	0	0.78	0.0747	2.05	0.912	0.197	0.383	0.597	0.197	0.486	0.114
Chromodomain-helicase-DNA-binding protein 4 OS=Mus musculus OX=10090 GN=Chd4 PE=1 SV=1	CHD4_MOUSE	218 kDa	0.0301	0	0	0	0.0454	0.109	0	0.0769	0.126	0	0.0454	0.0301	0.0769	0.0301	0.0454	0.0454
Phenylalanine--tRNA ligase alpha subunit OS=Mus musculus OX=10090 GN=Farsa PE=1 SV=1	SYFA_MOUSE	58 kDa	0.117	0.117	0.473	0.393	0.18	0	0.248	0.248	0.473	0.18	0.318	0.117	0.18	0.18	0.18	0.318
Keratin, type II cuticular Hb2 OS=Mus musculus OX=10090 GN=Krt82 PE=1 SV=2	KRT82_MOUSE	57 kDa	0	0	0	0	0	0	0	0.118	0	0	0	0	0	0	0.182	0
NADH dehydrogenase [ubiquinone] iron-sulfur protein 3, mitochondrial OS=Mus musculus OX=10090 GN=Ndufs3 PE=1 SV=2	NDUS3_MOUSE	30 kDa	1.56	1.84	1.56	1.31	1.08	0.685	1.08	1.56	6.27	3.31	1.31	0.518	0.685	0.685	0.871	1.31
Importin subunit alpha-3 OS=Mus musculus OX=10090 GN=Kpna4 PE=1 SV=1	IMA3_MOUSE	58 kDa	0.179	0	0.316	0.246	0.469	0	0.469	0.316	0.246	0	0.469	0.316	0.552	0	0.469	0.469
Adenomatous polyposis coli protein OS=Mus musculus OX=10090 GN=Apc PE=1 SV=1	APC_MOUSE	311 kDa	0	0.021	0	0	0	0	0	0	0	0	0	0	0	0	0	0
Protein S100-A8 OS=Mus musculus OX=10090 GN=S100a8 PE=1 SV=3	S10A8_MOUSE	10 kDa	55.5	16.8	12.4	4.63	6.51	2.17	2.17	2.17	22.8	16.8	0.779	2.17	4.63	1.37	0.779	0.779
Guanine nucleotide-binding protein G(I)/G(S)/G(T) subunit beta-2 OS=Mus musculus OX=10090 GN=Gnb2 PE=1 SV=3	GBB2_MOUSE	37 kDa	3.22	2.01	2.01	2.27	1.54	0.662	4.44	2.01	9.71	6.01	2.88	1.54	3.22	0	1.76	2.56
Protein S100-A9 OS=Mus musculus OX=10090 GN=S100a9 PE=1 SV=3	S10A9_MOUSE	13 kDa	5.44	5.44	1.54	1.54	1.01	0	0.593	1.01	5.44	2.2	0	1.01	1.01	0	0	0
Histone H2A type 1-B OS=Mus musculus OX=10090 GN=Hist1h2ab PE=1 SV=1	H2A1B_MOUSE (+9)	14 kDa	0	0	0	0	9.72	114	0	0	0	0	12.3	0	59.2	91.6	59.2	7.64
Nck-associated protein 1 OS=Mus musculus OX=10090 GN=Nckap1 PE=1 SV=2	NCKP1_MOUSE	129 kDa	0	0.0778	0.0778	0	0.349	0.0512	0.105	0.284	0.867	0.491	0.191	0.384	0.191	0	0.191	0.162
Kinesin-like protein KIF2C OS=Mus musculus OX=10090 GN=Kif2c PE=1 SV=1	KIF2C_MOUSE	81 kDa	0.0822	0	0	0	0	0.0822	0	0	0	0	0	0	0	0	0	0
NAD(P) transhydrogenase, mitochondrial OS=Mus musculus OX=10090 GN=Nnt PE=1 SV=2	NNTM_MOUSE	114 kDa	0	0	0	0	0	0.0883	0.119	0	1.14	0.709	0.058	0	0.119	0	0.119	0
Proliferating cell nuclear antigen OS=Mus musculus OX=10090 GN=Pcna PE=1 SV=2	PCNA_MOUSE	29 kDa	1.15	1.39	2.32	1.67	2.7	2.32	0.725	1.67	1.39	0.547	2.32	3.61	2.32	0.387	2.32	1.67
V-type proton ATPase subunit E 1 OS=Mus musculus OX=10090 GN=Atp6v1e1 PE=1 SV=2	VATE1_MOUSE	26 kDa	1.31	1.31	1.31	1.05	0.816	1.05	0.816	1.31	3.72	3.19	1.31	0.816	1.05	0.431	1.05	1.31
Pyruvate dehydrogenase E1 component subunit alpha, somatic form, mitochondrial OS=Mus musculus OX=10090 GN=Pdha1 PE=1 SV=1	ODPA_MOUSE	43 kDa	0.799	0.799	0.553	0.341	0.443	0.443	1.79	1.08	2.48	1.08	0.246	0.443	0.671	0.341	0.158	0.246
Poly(rC)-binding protein 2 OS=Mus musculus OX=10090 GN=Pcbp2 PE=1 SV=1	PCBP2_MOUSE	38 kDa	0.939	0	0.643	0.643	1.49	0.643	0.392	1.49	0.785	0.513	0.939	0.939	0.785	0.392	0.939	0.939
Integrin-linked protein kinase OS=Mus musculus OX=10090 GN=Ilk PE=1 SV=2	ILK_MOUSE	51 kDa	0.745	0.542	0.745	0.64	0.449	0.132	0.542	1.69	0.745	0.362	0.64	0.204	0.542	0	0.542	0.542
Myosin-7B OS=Mus musculus OX=10090 GN=Myh7b PE=3 SV=1	MYH7B_MOUSE	222 kDa	0	0	0	0.0295	0	0	0	0	0	0	0	0	0	0	0	0
Ubiquilin-2 OS=Mus musculus OX=10090 GN=Ubqln2 PE=1 SV=2	UBQL2_MOUSE	67 kDa	0.394	0.462	0.533	0.533	0.462	0.329	0.329	0.329	0.767	0.268	0.153	0.462	0.533	0.329	0.329	0.209
Prenylcysteine oxidase OS=Mus musculus OX=10090 GN=Pcyox1 PE=1 SV=1	PCYOX_MOUSE	56 kDa	0.402	0.253	0.253	0.184	0.253	0	0.184	0.119	3.85	1.61	0.326	0.119	0.326	0.119	0.253	0.184
26S proteasome regulatory subunit 6A OS=Mus musculus OX=10090 GN=Psmc3 PE=1 SV=2	PRS6A_MOUSE	50 kDa	0.782	0.567	0.9	0.47	0.782	0	0.782	0.9	0.378	0.293	0.671	0.47	0.567	0.137	0.671	0.567
E3 ubiquitin-protein ligase NEDD4 OS=Mus musculus OX=10090 GN=Nedd4 PE=1 SV=3	NEDD4_MOUSE	103 kDa	0.0645	0.0645	0.244	0.206	0.41	0.206	0.244	0.284	0.284	0.206	0.325	0.0982	0.41	0.169	0.41	0.367
Sorting nexin-2 OS=Mus musculus OX=10090 GN=Snx2 PE=1 SV=2	SNX2_MOUSE	58 kDa	0.178	0.244	0.314	0.244	0.387	0	0.178	0.465	0.726	0.244	0.314	0.178	0.547	0.115	0.465	0.244
Proteasome subunit beta type-1 OS=Mus musculus OX=10090 GN=Psmb1 PE=1 SV=1	PSB1_MOUSE	26 kDa	1.04	0.609	6.55	2.7	1.3	0.429	0	0.609	14.4	6.55	0.429	3.16	7.5	1.92	3.69	0.429
Histone H3.3 OS=Mus musculus OX=10090 GN=H3f3a PE=1 SV=2	H33_MOUSE	15 kDa	5.02	0	0	0	0	0	0	0	0	0	0	0	0	0	0	0
Far upstream element-binding protein 2 OS=Mus musculus OX=10090 GN=Khsrp PE=1 SV=2	FUBP2_MOUSE	77 kDa	0.284	0.181	0.284	0.284	0.339	0.284	0.396	0.582	0.339	0.232	0.396	0.232	0.339	0.087	0.339	0.396
RNA-binding protein FUS OS=Mus musculus OX=10090 GN=Fus PE=1 SV=1	FUS_MOUSE	53 kDa	0.353	0.353	0.353	0.274	0.622	0.199	0.437	0.527	0.723	0.274	0.437	0.353	0.723	0	0.437	0.274
Small nuclear ribonucleoprotein-associated protein B OS=Mus musculus OX=10090 GN=Snrpb PE=1 SV=1	RSMB_MOUSE	24 kDa	0.485	0	0.302	0.485	0.485	0.694	0	0.485	0.694	0.694	0.485	0.302	0.302	0	0.302	0.485
SUMO-activating enzyme subunit 2 OS=Mus musculus OX=10090 GN=Uba2 PE=1 SV=1	SAE2_MOUSE	71 kDa	0.254	0.199	0.254	0.199	0.573	0.146	0.254	0.254	0.504	0.199	0.254	0.373	0.437	0	0.199	0.312
Lysosome membrane protein 2 OS=Mus musculus OX=10090 GN=Scarb2 PE=1 SV=3	SCRB2_MOUSE	54 kDa	0.342	0.265	0.342	0.125	0.265	0	0.342	0.193	1.15	0.601	0.265	0.424	0.424	0	0.342	0.265
Acyl-coenzyme A thioesterase 9, mitochondrial OS=Mus musculus OX=10090 GN=Acot9 PE=1 SV=1	ACOT9_MOUSE	51 kDa	0.654	0.554	0.762	0.654	0.554	0.208	0.876	1.13	3.53	2.1	0.286	0	0.459	0.134	0	0.286
Corticosteroid-binding globulin OS=Mus musculus OX=10090 GN=Serpina6 PE=1 SV=1	CBG_MOUSE	45 kDa	1.03	1.34	1.18	1.03	0.152	0	0.53	0.152	3.13	0.893	0.237	0.237	0	0	0	0.237
NADH dehydrogenase [ubiquinone] iron-sulfur protein 2, mitochondrial OS=Mus musculus OX=10090 GN=Ndufs2 PE=1 SV=1	NDUS2_MOUSE	53 kDa	0.944	0.622	0.83	0.622	0.83	0.199	1.07	0.353	2.78	2.56	0.437	0.274	0.527	0.129	0.437	0.353
Coatomer subunit epsilon OS=Mus musculus OX=10090 GN=Cope PE=1 SV=3	COPE_MOUSE	35 kDa	1.73	1.08	1.49	1.99	2.59	0.441	1.49	1.27	1.49	1.27	1.08	1.27	2.59	0.579	1.99	0.895
Delta-aminolevulinic acid dehydratase OS=Mus musculus OX=10090 GN=Alad PE=1 SV=1	HEM2_MOUSE	36 kDa	1.87	1.63	1.63	1.4	1.87	0.551	1.4	1.87	6.53	1.63	1.4	1.2	1.02	0.42	0.693	1.4
Phosphoglucomutase-2 OS=Mus musculus OX=10090 GN=Pgm2 PE=1 SV=1	PGM2_MOUSE	69 kDa	0.0974	0	0.204	0.262	0.384	0	0.45	0.15	0.747	0.322	0.322	0.262	0.322	0.0974	0.45	0.322
Alkyldihydroxyacetonephosphate synthase, peroxisomal OS=Mus musculus OX=10090 GN=Agps PE=1 SV=1	ADAS_MOUSE	72 kDa	0.429	0.429	0.307	0.0934	0.195	0	0.494	0.307	3.56	1.55	0.195	0	0.143	0.0934	0.195	0.143
Proteasome subunit alpha type-5 OS=Mus musculus OX=10090 GN=Psma5 PE=1 SV=1	PSA5_MOUSE	26 kDa	1.9	0.808	1.58	1.03	0.808	0.606	0.606	2.27	4.25	2.27	2.27	1.58	1.58	0.808	1.29	2.27
Stomatin-like protein 2, mitochondrial OS=Mus musculus OX=10090 GN=Stoml2 PE=1 SV=1	STML2_MOUSE	38 kDa	1.28	1.28	0.779	0.509	0.39	0.179	1.47	0.779	1.68	0.639	0.39	0.639	0.779	0.28	0.28	0.28
Proteasome subunit alpha type-4 OS=Mus musculus OX=10090 GN=Psma4 PE=1 SV=1	PSA4_MOUSE	29 kDa	0.897	0.532	1.91	0.532	1.11	0.705	0.377	1.35	3	1.35	0.705	1.91	1.61	0.532	1.61	0.897
RuvB-like 1 OS=Mus musculus OX=10090 GN=Ruvbl1 PE=1 SV=1	RUVB1_MOUSE	50 kDa	0.66	0.66	1.28	0.884	0.768	0	1.28	0.66	1.01	0.66	1.01	0.462	0.66	0.66	0.462	0.884
Septin-2 OS=Mus musculus OX=10090 GN=Sept2 PE=1 SV=2	SEPT2_MOUSE	42 kDa	0.464	0.464	0.464	0.464	0.841	0	0.58	0.706	0.58	0.706	0.58	0.464	0.58	0.165	0.464	0.58
PRA1 family protein 3 OS=Mus musculus OX=10090 GN=Arl6ip5 PE=1 SV=2	PRAF3_MOUSE	22 kDa	0.541	0.541	0.541	0.541	0.541	0.334	0	0.334	0.78	0.78	0.78	0.334	0.78	0	0.541	0.78
Delta-1-pyrroline-5-carboxylate dehydrogenase, mitochondrial OS=Mus musculus OX=10090 GN=Aldh4a1 PE=1 SV=3	AL4A1_MOUSE	62 kDa	0.109	0	0.167	0.109	0.294	0	1.53	0.363	1.4	0.511	0.591	0.511	0.511	0.229	0.511	0.675
Proteasome subunit alpha type-6 OS=Mus musculus OX=10090 GN=Psma6 PE=1 SV=1	PSA6_MOUSE	27 kDa	1.5	0.774	1.5	0.99	1.5	0.99	0.774	1.5	3.44	2.53	1.81	0.99	2.15	0.774	1.5	1.5
Ras-related protein Rab-5A OS=Mus musculus OX=10090 GN=Rab5a PE=1 SV=1	RAB5A_MOUSE	24 kDa	0.939	0.939	0.488	1.21	1.21	0.698	0.939	0.698	2.76	1.88	0.488	1.21	1.21	1.21	0.488	0.488
Structural maintenance of chromosomes protein 4 OS=Mus musculus OX=10090 GN=Smc4 PE=1 SV=1	SMC4_MOUSE	147 kDa	0	0	0	0	0	0.0679	0.0915	0	0.116	0	0.0448	0	0	0	0	0
Eukaryotic translation initiation factor 3 subunit F OS=Mus musculus OX=10090 GN=Eif3f PE=1 SV=2	EIF3F_MOUSE	38 kDa	0.516	0.516	0.946	0.648	1.72	0.395	0.946	0.648	1.12	0.516	1.3	1.12	1.12	0.648	1.3	1.12
Thioredoxin-like protein 1 OS=Mus musculus OX=10090 GN=Txnl1 PE=1 SV=3	TXNL1_MOUSE	32 kDa	1.19	0.798	0.982	0.798	1.41	0.478	0.982	0.63	1.66	0.63	0.63	0.982	1.66	0.478	0.478	0.63
Monocarboxylate transporter 4 OS=Mus musculus OX=10090 GN=Slc16a3 PE=1 SV=1	MOT4_MOUSE	50 kDa	0.208	0.208	0.134	0	0.208	0.208	0	0.208	0.555	0.371	0.134	0	0	0	0	0
Peptidyl-prolyl cis-trans isomerase FKBP4 OS=Mus musculus OX=10090 GN=Fkbp4 PE=1 SV=5	FKBP4_MOUSE	52 kDa	0.131	0	0.639	0.448	0.972	0	0.362	0.448	0.743	0	1.52	0.28	0.639	0.448	1.1	1.23
Talin-2 OS=Mus musculus OX=10090 GN=Tln2 PE=1 SV=3	TLN2_MOUSE	254 kDa	0	0	0	0	0	0	0	0	0.241	0	0.226	0.195	0	0	0	0
Thioredoxin OS=Mus musculus OX=10090 GN=Txn PE=1 SV=3	THIO_MOUSE	12 kDa	5.07	2.63	5.07	2.63	12.1	1.17	0	2.63	12.1	0.674	6.85	12.1	16	9.16	3.69	5.07
Procollagen-lysine,2-oxoglutarate 5-dioxygenase 1 OS=Mus musculus OX=10090 GN=Plod1 PE=1 SV=1	PLOD1_MOUSE	84 kDa	0.258	0.258	0.307	0.307	0.583	0	0.776	0	2.54	1.51	0.0796	0.0796	0.166	0	0.122	0.0796
60S ribosomal protein L21 OS=Mus musculus OX=10090 GN=Rpl21 PE=1 SV=3	RL21_MOUSE	19 kDa	1.3	0.647	2.21	1.71	0.647	0.647	0	0.946	11.1	6.37	1.71	1.3	0.946	0.946	0.946	1.3
Inverted formin-2 OS=Mus musculus OX=10090 GN=Inf2 PE=1 SV=1	INF2_MOUSE	139 kDa	0	0	0	0	0.0721	0.149	0.0721	0.204	0.0475	0	0.149	0.0475	0.0973	0	0.123	0.123
Alpha-2-macroglobulin receptor-associated protein OS=Mus musculus OX=10090 GN=Lrpap1 PE=1 SV=1	AMRP_MOUSE	42 kDa	0.456	0.692	0.569	0.823	0.253	0.162	0.253	0.35	3.49	2.32	0.253	0	1.12	0	0.966	0.253
Complement C3 OS=Mus musculus OX=10090 GN=C3 PE=1 SV=3	CO3_MOUSE	186 kDa	0	0	0	0	0.0715	0.0352	0.0902	0.0352	0.514	0.129	0	0	0.0352	0	0	0
Nuclear pore complex protein Nup93 OS=Mus musculus OX=10090 GN=Nup93 PE=1 SV=1	NUP93_MOUSE	93 kDa	0.147	0.229	0.272	0.229	0.316	0	0.51	0.229	0.618	0.272	0.229	0.0711	0.362	0	0.272	0.147
Vesicle-trafficking protein SEC22b OS=Mus musculus OX=10090 GN=Sec22b PE=1 SV=3	SC22B_MOUSE	25 kDa	1.74	1.13	2.11	1.74	2.53	2.53	1.13	1.13	7.53	2.53	1.74	1.74	4.84	3	3	1.74
40S ribosomal protein S20 OS=Mus musculus OX=10090 GN=Rps20 PE=1 SV=1	RS20_MOUSE	13 kDa	2.12	2.12	1.48	2.12	2.12	2.91	1.48	1.48	2.91	3.91	2.91	1.48	2.91	2.91	1.48	2.12
Dynamin-1-like protein OS=Mus musculus OX=10090 GN=Dnm1l PE=1 SV=2	DNM1L_MOUSE	83 kDa	0.168	0.123	0.214	0.168	0.592	0.262	0.168	0.473	0.592	0.123	0.72	0.214	0.655	0.0806	0.473	0.592
26S proteasome regulatory subunit 4 OS=Mus musculus OX=10090 GN=Psmc1 PE=1 SV=1	PRS4_MOUSE	49 kDa	0.789	0.473	0.789	0.572	1.32	0.214	0.572	1.17	0.677	0	0.789	0.572	0.677	0.789	0.789	0.677
Ras GTPase-activating-like protein IQGAP2 OS=Mus musculus OX=10090 GN=Iqgap2 PE=1 SV=2	IQGA2_MOUSE	181 kDa	0	0	0	0	0.113	0	0.0933	0.113	0.77	0.217	0.113	0.195	0.195	0	0.133	0.133
Structural maintenance of chromosomes flexible hinge domain-containing protein 1 OS=Mus musculus OX=10090 GN=Smchd1 PE=1 SV=2	SMHD1_MOUSE	226 kDa	0	0	0	0	0	0	0	0.0438	0	0	0.029	0	0.074	0	0	0.029
Cytochrome b5 OS=Mus musculus OX=10090 GN=Cyb5a PE=1 SV=2	CYB5_MOUSE	15 kDa	5.09	2.34	5.09	2.34	3.08	1.73	1.23	1.23	3.98	5.09	1.73	1.23	3.08	2.34	3.98	2.34
N-alpha-acetyltransferase 15, NatA auxiliary subunit OS=Mus musculus OX=10090 GN=Naa15 PE=1 SV=1	NAA15_MOUSE	101 kDa	0.1	0.0656	0.1	0.136	0.464	0.0656	0.172	0.21	0.21	0.1	0.21	0.289	0.172	0.0656	0.172	0.21
Acid ceramidase OS=Mus musculus OX=10090 GN=Asah1 PE=1 SV=1	ASAH1_MOUSE	45 kDa	0.645	0.766	0.532	0	0.153	0.329	0.532	0.329	2.35	1.52	0.896	0.532	0.896	0.427	0.238	0.645
Protein flightless-1 homolog OS=Mus musculus OX=10090 GN=Flii PE=1 SV=1	FLII_MOUSE	145 kDa	0	0	0	0	0.117	0	0.0454	0.194	0.492	0.277	0.194	0.0454	0.117	0	0.0689	0.194
Keratin, type II cytoskeletal 79 OS=Mus musculus OX=10090 GN=Krt79 PE=1 SV=2	K2C79_MOUSE	58 kDa	0	0	0	0	0	0	0	0	0.394	0	0	0	1.17	0	0	0
Superoxide dismutase [Cu-Zn] OS=Mus musculus OX=10090 GN=Sod1 PE=1 SV=2	SODC_MOUSE	16 kDa	3.63	2.16	2.82	2.16	0.777	1.15	0.777	1.15	0.777	1.15	1.15	0.777	1.15	1.15	1.15	1.15
Cytochrome b-c1 complex subunit Rieske, mitochondrial OS=Mus musculus OX=10090 GN=Uqcrfs1 PE=1 SV=1	UCRI_MOUSE	29 kDa	1.92	0.708	0.379	0.379	1.12	0.379	0.901	0.379	3.98	2.62	0.535	0.901	0.535	0.239	0.379	0.379
von Willebrand factor A domain-containing protein 5A OS=Mus musculus OX=10090 GN=Vwa5a PE=1 SV=2	VMA5A_MOUSE	87 kDa	0	0	0	0.0763	0.444	0.0763	0.202	0.342	0.444	0	0.498	0.293	0.444	0.0763	0.498	0.342
Transmembrane and TPR repeat-containing protein 3 OS=Mus musculus OX=10090 GN=Tmtc3 PE=1 SV=2	TMTC3_MOUSE	104 kDa	0	0	0	0	0	0	0	0	0.131	0.0968	0	0	0	0	0	0
Sister chromatid cohesion protein PDS5 homolog A OS=Mus musculus OX=10090 GN=Pds5a PE=1 SV=3	PDS5A_MOUSE	150 kDa	0.0438	0.0438	0.0438	0	0.0894	0.0438	0.0663	0.0663	0.187	0.113	0.0438	0	0.0663	0	0.0663	0.0438
Cation-dependent mannose-6-phosphate receptor OS=Mus musculus OX=10090 GN=M6pr PE=1 SV=1	MPRD_MOUSE	31 kDa	0.831	0.831	0.497	0.655	0.831	0.353	1.24	0.655	1.74	1.03	0.497	1.48	0.831	0.497	0.831	0.497
Mesencephalic astrocyte-derived neurotrophic factor OS=Mus musculus OX=10090 GN=Manf PE=1 SV=1	MANF_MOUSE	20 kDa	2.94	1.91	2.94	3.59	0.84	0	0.357	0	7.45	10.5	1.14	0.58	1.91	1.14	1.14	1.14
Apolipoprotein A-I OS=Mus musculus OX=10090 GN=Apoa1 PE=1 SV=2	APOA1_MOUSE	31 kDa	1.05	0.85	0.67	0.36	0.228	0.507	0	0	7.62	2.09	0	0.228	0.228	0.228	0.228	0
Cullin-7 OS=Mus musculus OX=10090 GN=Cul7 PE=1 SV=2	CUL7_MOUSE	192 kDa	0	0	0	0	0.0874	0.0693	0.106	0.143	0.375	0.0874	0.0693	0	0.0874	0	0	0.0693
Histidine--tRNA ligase, cytoplasmic OS=Mus musculus OX=10090 GN=Hars PE=1 SV=2	SYHC_MOUSE	57 kDa	0.648	0.559	0.742	0.559	0.742	0.249	0.32	0.648	0.559	0.181	0.559	0.395	0.395	0.249	0.559	0.475
26S proteasome regulatory subunit 7 OS=Mus musculus OX=10090 GN=Psmc2 PE=1 SV=5	PRS7_MOUSE	49 kDa	0.58	0.8	0.48	0.217	1.05	0.14	0.48	2.46	0.922	0.386	0.8	0.14	0.58	0.217	0.58	0.8
Alpha-1-antitrypsin 1-2 OS=Mus musculus OX=10090 GN=Serpina1b PE=1 SV=2	A1AT2_MOUSE	46 kDa	1.29	0.995	1.29	0	0	0	0.995	0	3.89	2.71	0.621	0	0.513	0	0.412	0
Alkaline phosphatase, tissue-nonspecific isozyme OS=Mus musculus OX=10090 GN=Alpl PE=1 SV=2	PPBT_MOUSE	58 kDa	0	0	0.117	0.117	0.181	0	0.394	0	1.71	0.558	0	0	0.117	0	0.117	0
Unconventional myosin-Ib OS=Mus musculus OX=10090 GN=Myo1b PE=1 SV=3	MYO1B_MOUSE	129 kDa	0	0	0	0	0.419	0.191	0.191	0.384	0.191	0.0779	0.0513	0.133	0.284	0.0513	0.221	0.0513
GTP-binding protein SAR1b OS=Mus musculus OX=10090 GN=Sar1b PE=1 SV=1	SAR1B_MOUSE	22 kDa	1.64	1	1.3	0.742	1.3	0.742	0.742	0.32	2.03	1.64	0.516	1.3	0.742	1	0.516	0
Peptidyl-prolyl cis-trans isomerase D OS=Mus musculus OX=10090 GN=Ppid PE=1 SV=3	PPID_MOUSE	41 kDa	0.723	0.723	0.364	0.262	0.364	0.262	1.01	0.862	0.723	0.168	0.364	0.723	0.862	0.168	0.594	0.364
Epiplakin OS=Mus musculus OX=10090 GN=Eppk1 PE=1 SV=2	EPIPL_MOUSE	725 kDa	0	0	0	0	0.0135	0.0135	0	0.0135	0	0.0317	0	0.0135	0.0135	0.0135	0.0135	0
40S ribosomal protein S25 OS=Mus musculus OX=10090 GN=Rps25 PE=1 SV=1	RS25_MOUSE	14 kDa	10.3	3.68	6.28	4.84	1.42	0.938	0.554	1.42	4.84	4.84	2.76	2.01	1.42	0.938	0.938	2.76
Heterogeneous nuclear ribonucleoprotein U-like protein 2 OS=Mus musculus OX=10090 GN=Hnrnpul2 PE=1 SV=2	HNRL2_MOUSE	85 kDa	0.0783	0	0.163	0.12	0.207	0.302	0.254	0.352	0.207	0.163	0.404	0.12	0.207	0	0.207	0.352
Cytochrome c oxidase subunit 5A, mitochondrial OS=Mus musculus OX=10090 GN=Cox5a PE=1 SV=2	COX5A_MOUSE	16 kDa	2.13	1.59	3.58	3.58	2.79	2.13	0	0.77	20	1.14	1.14	2.13	2.79	1.59	2.13	1.14
Tubulin beta-6 chain OS=Mus musculus OX=10090 GN=Tubb6 PE=1 SV=1	TBB6_MOUSE	50 kDa	6.62	5.3	10.2	4.55	9.47	3.31	5.3	12.5	7.66	3.31	12.5	8.22	9.47	5.3	10.9	10.9
2,4-dienoyl-CoA reductase, mitochondrial OS=Mus musculus OX=10090 GN=Decr1 PE=1 SV=1	DECR_MOUSE	36 kDa	0.547	0.418	0.547	0.688	0.299	0	1.01	0.299	12.7	7.85	0.841	0.688	0.841	0.547	0.688	0.547
Mitochondrial proton/calcium exchanger protein OS=Mus musculus OX=10090 GN=Letm1 PE=1 SV=1	LETM1_MOUSE	83 kDa	0.123	0.31	0.362	0.362	0.362	0.0803	0.362	0.0803	1.73	0.529	0.167	0.213	0.261	0	0.261	0.123
Histone H2A.V OS=Mus musculus OX=10090 GN=H2afv PE=1 SV=3	H2AV_MOUSE	14 kDa	2.83	2.83	1.45	0	8.39	3.79	2.83	6.5	2.83	0	6.5	8.39	8.39	2.83	6.5	5
Eukaryotic translation initiation factor 3 subunit M OS=Mus musculus OX=10090 GN=Eif3m PE=1 SV=1	EIF3M_MOUSE	43 kDa	0.451	0.564	0.347	0.25	0.685	0	0.451	0.451	0.564	0.815	0.815	0.347	0.685	0.161	0.564	0.564
Switch-associated protein 70 OS=Mus musculus OX=10090 GN=Swap70 PE=1 SV=2	SWP70_MOUSE	69 kDa	0	0.0971	0	0	0.204	0	0	0.204	0.149	0	0.383	0	0.589	0	0.32	0.261
Caveolin-1 OS=Mus musculus OX=10090 GN=Cav1 PE=1 SV=1	CAV1_MOUSE	21 kDa	1.88	1.47	0.829	0.573	1.47	0.829	0.352	0.829	2.34	0.829	1.13	1.13	0.573	1.47	0.573	1.47
Guanine deaminase OS=Mus musculus OX=10090 GN=Gda PE=1 SV=1	GUAD_MOUSE	51 kDa	0.647	0.647	0.647	0.548	0.647	0	0.454	0.986	0.454	0.283	0.283	0.647	0.753	0.206	0.647	0.283
Threonine--tRNA ligase, cytoplasmic OS=Mus musculus OX=10090 GN=Tars PE=1 SV=2	SYTC_MOUSE	83 kDa	0.0799	0.0799	0.309	0.413	0.309	0.122	0.36	0.309	0.85	0.36	0.413	0.212	0.586	0	0.36	0.413
DnaJ homolog subfamily A member 1 OS=Mus musculus OX=10090 GN=Dnaja1 PE=1 SV=1	DNJA1_MOUSE	45 kDa	0.236	0.236	1.03	0.641	0.424	0.424	0.761	1.34	1.18	0.424	0.641	0.327	0.529	0.152	0.529	0.761
N-alpha-acetyltransferase 25, NatB auxiliary subunit OS=Mus musculus OX=10090 GN=Naa25 PE=1 SV=1	NAA25_MOUSE	112 kDa	0	0	0	0	0.0592	0	0.0592	0.155	0.0592	0	0	0	0.09	0	0	0
Baculoviral IAP repeat-containing protein 6 OS=Mus musculus OX=10090 GN=Birc6 PE=1 SV=2	BIRC6_MOUSE	532 kDa	0	0	0	0	0.0371	0.0371	0.0122	0.0371	0.0184	0.0246	0	0	0	0	0.0122	0
Alpha-1-antitrypsin 1-1 OS=Mus musculus OX=10090 GN=Serpina1a PE=1 SV=4	A1AT1_MOUSE	46 kDa	1.45	0.995	1.45	0.995	0	0	1.63	0.513	4.24	2.47	0.862	0.621	0	0	0.621	0.862
Rab GDP dissociation inhibitor alpha OS=Mus musculus OX=10090 GN=Gdi1 PE=1 SV=3	GDIA_MOUSE	51 kDa	1.57	1.74	2.1	2.1	1.57	0	0.762	0.998	1.57	0.654	1.57	0.876	1.13	0.654	0.762	1.41
60S acidic ribosomal protein P1 OS=Mus musculus OX=10090 GN=Rplp1 PE=1 SV=1	RLA1_MOUSE	11 kDa	3.82	5.27	3.82	2.71	2.71	1.2	0	1.85	9.59	3.82	2.71	0.689	3.82	0.689	0.689	1.85
FACT complex subunit SSRP1 OS=Mus musculus OX=10090 GN=Ssrp1 PE=1 SV=2	SSRP1_MOUSE	81 kDa	0	0	0	0.126	0.219	0	0.219	0.172	0.0824	0.0824	0.0824	0.172	0.126	0.0824	0.126	0.0824
Splicing factor 3A subunit 3 OS=Mus musculus OX=10090 GN=Sf3a3 PE=1 SV=2	SF3A3_MOUSE	59 kDa	0.461	0.384	0.542	0.311	0.384	0	0.384	0.461	0.542	0.242	0.719	0.311	0	0	0.311	0.628
SWI/SNF-related matrix-associated actin-dependent regulator of chromatin subfamily A member 5 OS=Mus musculus OX=10090 GN=Smarca5 PE=1 SV=1	SMCA5_MOUSE	122 kDa	0	0	0	0	0.302	0.0543	0.0543	0.172	0	0	0.0543	0.0543	0.172	0	0.172	0.0543
Dihydropyrimidinase-related protein 3 OS=Mus musculus OX=10090 GN=Dpysl3 PE=1 SV=1	DPYL3_MOUSE	62 kDa	0.229	0	0.434	0.294	0	0	0	0	0	0	0.51	0.362	0.434	0.294	0.434	0.434
Rho guanine nucleotide exchange factor 6 OS=Mus musculus OX=10090 GN=Arhgef6 PE=1 SV=1	ARHG6_MOUSE	87 kDa	0	0	0	0	0.247	0.117	0.247	0.342	0.342	0.393	0.294	0.0764	0.202	0	0.159	0.294
Aspartate aminotransferase, cytoplasmic OS=Mus musculus OX=10090 GN=Got1 PE=1 SV=3	AATC_MOUSE	46 kDa	0.856	0.618	0.51	0.618	0.733	0.733	0.733	1.13	0.51	0.51	0.733	0.856	1.8	0.41	0.856	0.733
Alpha-centractin OS=Mus musculus OX=10090 GN=Actr1a PE=1 SV=1	ACTZ_MOUSE	43 kDa	0.682	0.346	0.45	0.346	0.952	0.25	0.952	1.26	1.63	0.812	0.682	0.952	0.952	0.16	0.952	0.45
Histone H2AX OS=Mus musculus OX=10090 GN=H2afx PE=1 SV=2	H2AX_MOUSE	15 kDa	8.24	1.75	2.36	0	5.17	12.9	0	4.04	0	0	0	10.3	12.9	10.3	8.24	0
Proteasome subunit beta type-3 OS=Mus musculus OX=10090 GN=Psmb3 PE=1 SV=1	PSB3_MOUSE	23 kDa	0.969	0.719	1.58	1.58	1.25	0.501	0	0.719	3.44	1.96	0.719	1.58	1.25	1.25	0.969	0.501
ER membrane protein complex subunit 3 OS=Mus musculus OX=10090 GN=Emc3 PE=1 SV=3	EMC3_MOUSE	30 kDa	0.521	0.369	0.369	0	0	0	0.233	0.369	1.85	1.08	0	0	0	0	0	0
Non-specific lipid-transfer protein OS=Mus musculus OX=10090 GN=Scp2 PE=1 SV=3	NLTP_MOUSE	59 kDa	0.382	0.382	0.382	0.241	0.31	0.31	0.31	0.114	0.911	0.31	0.114	0.31	0.241	0.176	0.241	0.114
Eukaryotic translation initiation factor 3 subunit D OS=Mus musculus OX=10090 GN=Eif3d PE=1 SV=2	EIF3D_MOUSE	64 kDa	0.161	0.161	0.349	0.105	0.221	0	0.161	0.349	0.647	0.161	0.283	0.105	0.283	0.105	0.161	0.283
Nuclear pore complex protein Nup155 OS=Mus musculus OX=10090 GN=Nup155 PE=1 SV=1	NU155_MOUSE	155 kDa	0	0	0	0	0.0865	0.109	0.0865	0.0865	0.283	0.133	0.0865	0.0865	0.0865	0	0.109	0.0865
60S ribosomal protein L32 OS=Mus musculus OX=10090 GN=Rpl32 PE=1 SV=2	RL32_MOUSE	16 kDa	1.16	1.16	2.18	1.62	0.471	0.783	0.471	0.783	5.88	2.86	1.62	1.16	0.471	1.16	0	1.16
AP-2 complex subunit alpha-1 OS=Mus musculus OX=10090 GN=Ap2a1 PE=1 SV=1	AP2A1_MOUSE	108 kDa	0	0	0.308	0.232	0.816	0.348	0	0.388	0.927	0.474	0.816	0.518	0.43	0	0.474	0.711
Splicing factor 3A subunit 1 OS=Mus musculus OX=10090 GN=Sf3a1 PE=1 SV=1	SF3A1_MOUSE	89 kDa	0	0	0	0.156	0.156	0.198	0.198	0.0751	0	0	0.288	0.115	0.336	0.0751	0.288	0.243
Constitutive coactivator of PPAR-gamma-like protein 1 OS=Mus musculus OX=10090 GN=FAM120A PE=1 SV=2	F120A_MOUSE	122 kDa	0	0	0	0	0.337	0.203	0.0543	0.203	0.141	0.0543	0.203	0.172	0.203	0.0543	0.141	0.172
GPI transamidase component PIG-S OS=Mus musculus OX=10090 GN=Pigs PE=1 SV=3	PIGS_MOUSE	62 kDa	0.512	0.676	0.363	0.363	0.23	0	0.592	0.23	3.96	1.06	0.23	0.295	0.512	0.295	0.436	0.23
Spectrin alpha chain, erythrocytic 1 OS=Mus musculus OX=10090 GN=Spta1 PE=1 SV=3	SPTA1_MOUSE	280 kDa	0	0	0	0	0	0	0.217	0	0	0	0	0	0	0	0	0
Ras-related protein Rab-5C OS=Mus musculus OX=10090 GN=Rab5c PE=1 SV=2	RAB5C_MOUSE	23 kDa	1.9	1.9	1.22	1.22	1.54	0.944	0.944	0.944	11.5	4.63	1.22	1.54	1.54	2.31	1.54	1.22
60S ribosomal protein L31 OS=Mus musculus OX=10090 GN=Rpl31 PE=1 SV=1	RL31_MOUSE	14 kDa	1.33	1.33	0.883	1.33	0.883	0	0	1.33	4.41	4.41	1.33	0.525	0.883	0.525	0.525	0.883
Core histone macro-H2A.1 OS=Mus musculus OX=10090 GN=H2afy PE=1 SV=3	H2AY_MOUSE	40 kDa	0.173	0	0	0	0.89	0.489	1.22	2.05	0	0.173	0.89	0.746	1.81	0.612	1.4	0.746
Monoacylglycerol lipase ABHD12 OS=Mus musculus OX=10090 GN=Abhd12 PE=1 SV=2	ABD12_MOUSE	45 kDa	0.323	0.323	0.234	0.419	0.234	0	0.323	0.419	1.16	0.878	0.323	0.419	0.323	0.234	0.234	0.234
Coronin-1B OS=Mus musculus OX=10090 GN=Coro1b PE=1 SV=1	COR1B_MOUSE	54 kDa	0	0	0	0	0	0	0	0.125	0	0	0.267	0.194	0	0.125	0	0.194
Cathepsin Z OS=Mus musculus OX=10090 GN=Ctsz PE=1 SV=1	CATZ_MOUSE	34 kDa	0.914	0.59	0.321	0.449	0.59	0.59	0.449	0.745	1.77	0.914	1.3	0.914	0.59	0.449	0.449	1.1
Enoyl-CoA delta isomerase 1, mitochondrial OS=Mus musculus OX=10090 GN=Eci1 PE=1 SV=2	ECI1_MOUSE	32 kDa	0.63	0.478	0.798	0.63	0.341	0.216	0.341	0.63	6.79	6.06	0.798	1.41	1.41	0.478	1.19	0.798
Laminin subunit alpha-4 OS=Mus musculus OX=10090 GN=Lama4 PE=1 SV=2	LAMA4_MOUSE	202 kDa	0	0	0.101	0.118	0	0	0	0	0.173	0.101	0	0	0	0	0	0
Rabankyrin-5 OS=Mus musculus OX=10090 GN=Ankfy1 PE=1 SV=2	ANFY1_MOUSE	129 kDa	0	0	0.0513	0	0.162	0	0.0779	0.133	0.649	0.221	0.105	0.191	0.133	0	0.191	0.105
DnaJ homolog subfamily A member 2 OS=Mus musculus OX=10090 GN=Dnaja2 PE=1 SV=1	DNJA2_MOUSE	46 kDa	0.231	0.32	0.625	0.625	0.625	0	1.3	1	0.516	0.415	0.516	0.32	0.32	0.149	0.231	0.415
Protein diaphanous homolog 1 OS=Mus musculus OX=10090 GN=Diaph1 PE=1 SV=1	DIAP1_MOUSE	139 kDa	0	0	0	0	0	0	0.0472	0.0717	0.998	0.289	0.122	0	0.0967	0	0.0472	0.122
Serine/threonine-protein kinase SMG1 OS=Mus musculus OX=10090 GN=Smg1 PE=1 SV=3	SMG1_MOUSE	410 kDa	0	0	0	0	0	0	0	0	0.0159	0	0	0	0	0	0	0
Cytoskeleton-associated protein 5 OS=Mus musculus OX=10090 GN=Ckap5 PE=1 SV=1	CKAP5_MOUSE	226 kDa	0	0	0	0	0.029	0	0	0.137	0	0	0	0.029	0.029	0	0	0
Ubiquitin-conjugating enzyme E2 N OS=Mus musculus OX=10090 GN=Ube2n PE=1 SV=1	UBE2N_MOUSE	17 kDa	1.46	1.05	1.46	0.715	3.21	1.46	0	5.03	4.04	2.52	3.21	3.21	4.04	0.715	1.05	3.21
Hypoxanthine-guanine phosphoribosyltransferase OS=Mus musculus OX=10090 GN=Hprt1 PE=1 SV=3	HPRT_MOUSE	25 kDa	4.23	1.77	1.77	1.77	1.15	0.889	0.465	0.29	5.74	4.23	0	1.77	0.889	1.15	1.15	0
Microsomal glutathione S-transferase 1 OS=Mus musculus OX=10090 GN=Mgst1 PE=1 SV=3	MGST1_MOUSE	18 kDa	1.02	1.02	0	0	0.42	0	0	1.02	1.86	1.86	0.42	0.693	0.693	0	0	0
Thimet oligopeptidase OS=Mus musculus OX=10090 GN=Thop1 PE=1 SV=1	THOP1_MOUSE	78 kDa	0.0855	0.0855	0.0855	0	0.507	0.228	0.279	0.507	0.507	0.131	0.571	0.507	0.389	0	0.447	0.507
Actin-related protein 2/3 complex subunit 5 OS=Mus musculus OX=10090 GN=Arpc5 PE=1 SV=3	ARPC5_MOUSE	16 kDa	4.42	1.56	3.49	1.56	1.12	0.456	0	0	1.56	1.56	0	0.757	0.456	1.12	0.757	0
Eukaryotic initiation factor 4A-III OS=Mus musculus OX=10090 GN=Eif4a3 PE=1 SV=3	IF4A3_MOUSE	47 kDa	0.502	0	0.311	0.403	0.969	1.11	0.84	1.11	1.25	0.72	0.311	1.11	0.607	0.607	1.41	0.311
Acidic leucine-rich nuclear phosphoprotein 32 family member B OS=Mus musculus OX=10090 GN=Anp32b PE=1 SV=1	AN32B_MOUSE	31 kDa	0.499	0.224	0.355	0.658	0.658	0.658	0.658	1.25	0.658	0.355	0.499	0.658	0.835	0	0.499	0.658
60S acidic ribosomal protein P2 OS=Mus musculus OX=10090 GN=Rplp2 PE=1 SV=3	RLA2_MOUSE	12 kDa	2.63	2.63	5.07	2.63	5.07	9.16	0	3.69	46.6	5.07	12.1	9.16	16	3.69	5.07	5.07
Dipeptidyl peptidase 2 OS=Mus musculus OX=10090 GN=Dpp7 PE=1 SV=2	DPP2_MOUSE	56 kDa	0.255	0.185	0.12	0.12	0.405	0.12	0	0.255	0.405	0.255	0.255	0.405	0	0.255	0.487	0.12
Protein NDRG1 OS=Mus musculus OX=10090 GN=Ndrg1 PE=1 SV=1	NDRG1_MOUSE	43 kDa	0.343	0.446	0.248	0.159	0	0.159	0.159	0.343	1.81	1.25	0.557	0.557	0.248	0.159	0.159	0.446
Eukaryotic translation initiation factor 3 subunit I OS=Mus musculus OX=10090 GN=Eif3i PE=1 SV=1	EIF3I_MOUSE	36 kDa	0.415	0.543	0.297	0.415	1.18	0.543	1.38	0.297	5.18	2.09	0.543	0.682	0.682	0.189	0.415	0.543
Protein sel-1 homolog 1 OS=Mus musculus OX=10090 GN=Sel1l PE=1 SV=2	SE1L1_MOUSE	88 kDa	0.115	0.115	0.0753	0.0753	0.199	0.0753	0.289	0.0753	0.922	0.603	0.115	0.156	0.156	0.0753	0.0753	0.115
Cyclin-dependent kinase 13 OS=Mus musculus OX=10090 GN=Cdk13 PE=1 SV=3	CDK13_MOUSE	165 kDa	0	0	0	0	0	0	0	0	0.0604	0.0399	0	0	0.0604	0	0	0
Glutathione peroxidase 1 OS=Mus musculus OX=10090 GN=Gpx1 PE=1 SV=2	GPX1_MOUSE	22 kDa	2.05	1.01	1.65	1.31	1.31	1.01	0	0	4.32	2.05	0.519	2.05	1.65	1.01	0.519	0
3-hydroxyacyl-CoA dehydrogenase type-2 OS=Mus musculus OX=10090 GN=Hsd17b10 PE=1 SV=4	HCD2_MOUSE	27 kDa	0.579	0.409	0.77	0.409	0.77	0	0.985	1.22	8.82	2.51	0.985	0.579	1.49	0	1.49	0.985
1-phosphatidylinositol 4,5-bisphosphate phosphodiesterase beta-3 OS=Mus musculus OX=10090 GN=Plcb3 PE=1 SV=2	PLCB3_MOUSE	139 kDa	0.0472	0.0716	0	0	0.148	0.0716	0	0.122	0.175	0.148	0.122	0.0472	0.0966	0.0472	0.0716	0.122
Ras-related protein Rab-6A OS=Mus musculus OX=10090 GN=Rab6a PE=1 SV=4	RAB6A_MOUSE	24 kDa	1.21	0.939	0.698	0.939	3.9	1.21	1.21	0.698	7.32	2.76	0.488	2.29	1.21	2.29	1.53	0
RNA binding motif protein, X-linked-like-1 OS=Mus musculus OX=10090 GN=Rbmxl1 PE=2 SV=1	RMXL1_MOUSE	42 kDa	0	0	0	0	0.253	0.456	0	0.966	0.253	0.162	0	0.253	0.456	0.162	0.162	0
Dedicator of cytokinesis protein 1 OS=Mus musculus OX=10090 GN=Dock1 PE=1 SV=3	DOCK1_MOUSE	215 kDa	0	0	0	0	0.0304	0	0.046	0.0618	0.144	0.046	0	0	0.046	0.0304	0.0618	0
Calponin-3 OS=Mus musculus OX=10090 GN=Cnn3 PE=1 SV=1	CNN3_MOUSE	36 kDa	0.543	0.543	0.297	0.189	0.835	0.415	0	0.682	0.297	0.189	0.682	0.835	0.835	0.297	0.543	0.682
Torsin-1A-interacting protein 1 OS=Mus musculus OX=10090 GN=Tor1aip1 PE=1 SV=3	TOIP1_MOUSE	67 kDa	0.211	0	0.333	0.1	0.1	0	0.211	0.1	0.693	0.398	0.538	0.154	0.154	0.1	0.1	0.398
Arachidonate 12-lipoxygenase, 12S-type OS=Mus musculus OX=10090 GN=Alox12 PE=1 SV=4	LOX12_MOUSE	75 kDa	0.0885	0	0.185	0.185	0	0	0	0	0.346	0.136	0.0885	0	0	0	0	0
Thioredoxin reductase 1, cytoplasmic OS=Mus musculus OX=10090 GN=Txnrd1 PE=1 SV=3	TRXR1_MOUSE	67 kDa	0.21	0.154	0.21	0.21	0.331	0.0999	0.464	0.269	0.331	0.0999	0.269	0.269	0.396	0.331	0.396	0.331
Plasminogen activator inhibitor 1 RNA-binding protein OS=Mus musculus OX=10090 GN=Serbp1 PE=1 SV=2	PAIRB_MOUSE	45 kDa	0.328	0	0.425	0.328	0.328	0.152	0.237	0.643	0	0	0.53	0.237	0.152	0	0.152	0.53
DnaJ homolog subfamily B member 11 OS=Mus musculus OX=10090 GN=Dnajb11 PE=1 SV=1	DJB11_MOUSE	41 kDa	0.598	0.367	0.598	0.478	0.367	0	0.868	0.367	4.16	2.23	0.169	0.478	0.264	0	0	0
Tripeptidyl-peptidase 1 OS=Mus musculus OX=10090 GN=Tpp1 PE=1 SV=2	TPP1_MOUSE	61 kDa	0.297	0.169	0.231	0.11	0.231	0.11	0.231	0.231	0.297	0.297	0.231	0.231	0.297	0.11	0.366	0.231
STE20-like serine/threonine-protein kinase OS=Mus musculus OX=10090 GN=Slk PE=1 SV=2	SLK_MOUSE	141 kDa	0.0465	0	0	0	0.146	0.0706	0	0.12	0.12	0.0465	0.0465	0.172	0.0706	0	0.0465	0
40S ribosomal protein S27 OS=Mus musculus OX=10090 GN=Rps27 PE=1 SV=3	RS27_MOUSE	9 kDa	1.56	1.56	1.56	1.56	2.5	1.56	0.87	2.5	7.94	2.5	2.5	1.56	1.56	1.56	1.56	2.5
DNA replication licensing factor MCM6 OS=Mus musculus OX=10090 GN=Mcm6 PE=1 SV=1	MCM6_MOUSE	93 kDa	0	0.0715	0.23	0.148	0.513	0.188	0.273	0.412	0.412	0.318	0.23	0.148	0.273	0.0715	0.23	0.23
Collagen alpha-1(VI) chain OS=Mus musculus OX=10090 GN=Col6a1 PE=1 SV=1	CO6A1_MOUSE	108 kDa	0	0	0	0	0.305	0.159	0.513	0.0928	0.0928	0.061	0.194	0.194	0.159	0.061	0.126	0.159
Sideroflexin-1 OS=Mus musculus OX=10090 GN=Sfxn1 PE=1 SV=3	SFXN1_MOUSE	36 kDa	0.859	0.557	0.304	0.304	0.425	0.194	1.03	0.304	3.12	1.22	0.194	0.425	0.557	0	0.701	0.194
Brain acid soluble protein 1 OS=Mus musculus OX=10090 GN=Basp1 PE=1 SV=3	BASP1_MOUSE	22 kDa	0	0	1.68	1.33	0	0.525	0.325	1.02	2.08	0.325	0.525	0.325	0	0	0.525	0.325
Transient receptor potential cation channel subfamily V member 2 OS=Mus musculus OX=10090 GN=Trpv2 PE=1 SV=2	TRPV2_MOUSE	86 kDa	0	0	0.118	0.0774	0.118	0.0774	0.0774	0.118	0.298	0.298	0	0	0	0	0	0
DNA-directed RNA polymerases I, II, and III subunit RPABC3 OS=Mus musculus OX=10090 GN=Polr2h PE=1 SV=3	RPAB3_MOUSE	17 kDa	0	0	0	0	0.433	0.715	0.433	0.433	0	0.433	0.433	0.433	0.715	0.433	0.715	0.433
Intercellular adhesion molecule 1 OS=Mus musculus OX=10090 GN=Icam1 PE=1 SV=1	ICAM1_MOUSE	59 kDa	0.242	0.242	0.114	0.242	0.461	0.176	0.719	0.176	0.719	0.542	0.311	0.628	0.628	0.311	0.461	0.311
GrpE protein homolog 1, mitochondrial OS=Mus musculus OX=10090 GN=Grpel1 PE=1 SV=1	GRPE1_MOUSE	24 kDa	1.79	0.899	1.16	0.899	1.16	0.47	1.16	0.293	5.03	2.61	0.293	1.16	0.899	0.293	0.671	0
Endothelial cell-selective adhesion molecule OS=Mus musculus OX=10090 GN=Esam PE=1 SV=1	ESAM_MOUSE	42 kDa	0.701	0.256	0.355	0.355	0.164	0	0.461	0.256	0.461	0.461	0.835	0.256	0.164	0.355	0.355	0.701
Spectrin beta chain, erythrocytic OS=Mus musculus OX=10090 GN=Sptb PE=1 SV=4	SPTB1_MOUSE	245 kDa	0	0	0	0	0.0964	0	0.371	0.126	0	0	0	0	0	0	0	0
Protein canopy homolog 2 OS=Mus musculus OX=10090 GN=Cnpy2 PE=1 SV=1	CNPY2_MOUSE	21 kDa	2.83	2.3	3.45	3.45	0.817	1.45	0	0	13.7	7.09	0.817	0.565	1.11	2.3	0	0.817
Cullin-associated NEDD8-dissociated protein 2 OS=Mus musculus OX=10090 GN=Cand2 PE=1 SV=2	CAND2_MOUSE	136 kDa	0.0486	0	0	0	0.394	0.0995	0.209	0.329	0.298	0.153	0.181	0.209	0.394	0	0.329	0.181
Ankyrin-2 OS=Mus musculus OX=10090 GN=Ank2 PE=1 SV=2	ANK2_MOUSE	426 kDa	0	0	0	0	0	0	0.0153	0	0	0	0	0	0	0	0.0153	0
Casein kinase II subunit alpha OS=Mus musculus OX=10090 GN=Csnk2a1 PE=1 SV=2	CSK21_MOUSE	45 kDa	0.637	0.637	0.756	0.235	0.235	0	0.637	0.325	1.33	0.756	0.151	0.235	0.151	0	0.151	0
Nucleosome assembly protein 1-like 1 OS=Mus musculus OX=10090 GN=Nap1l1 PE=1 SV=2	NP1L1_MOUSE	45 kDa	0.323	0.323	0.419	0.323	0.15	0	0.419	0.323	0.323	0.15	0.419	0.234	0.234	0.15	0.419	0.234
Serine/threonine-protein phosphatase 2A catalytic subunit alpha isoform OS=Mus musculus OX=10090 GN=Ppp2ca PE=1 SV=1	PP2AA_MOUSE	36 kDa	0.859	0.557	1.03	0.557	1.42	0.304	0.701	1.22	0.859	0.425	1.22	0.701	0.425	0	0.701	1.22
60S ribosomal protein L37a OS=Mus musculus OX=10090 GN=Rpl37a PE=1 SV=2	RL37A_MOUSE	10 kDa	1.37	1.37	2.17	0	2.17	0	0.779	0.779	4.63	1.37	2.17	1.37	2.17	0.779	1.37	1.37
Hematopoietic progenitor cell antigen CD34 OS=Mus musculus OX=10090 GN=Cd34 PE=1 SV=1	CD34_MOUSE	41 kDa	0.362	0.167	0.362	0.261	0.167	0.261	0.167	0.261	0.362	0	0.261	0.261	0.261	0	0	0.261
Eukaryotic translation initiation factor 5B OS=Mus musculus OX=10090 GN=Eif5b PE=1 SV=2	IF2P_MOUSE	138 kDa	0	0	0	0	0.0479	0	0.124	0.206	0.178	0	0.151	0.098	0.151	0	0.124	0.124
26S proteasome non-ATPase regulatory subunit 14 OS=Mus musculus OX=10090 GN=Psmd14 PE=1 SV=2	PSDE_MOUSE	35 kDa	1.08	0.2	0.441	0.315	0.315	0	0.441	0.315	0.895	0.579	0.579	1.08	0.895	0	1.08	0.579
DNA replication licensing factor MCM3 OS=Mus musculus OX=10090 GN=Mcm3 PE=1 SV=2	MCM3_MOUSE	92 kDa	0.0726	0.0726	0	0.111	0.419	0.191	0.234	0.234	0.278	0	0.234	0.0726	0.15	0.0726	0.0726	0.191
Transmembrane protein 43 OS=Mus musculus OX=10090 GN=Tmem43 PE=1 SV=1	TMM43_MOUSE	45 kDa	0.643	0.53	0	0.152	0.763	0.237	0.763	0.893	1.7	1.9	0.643	0.53	1.03	0.425	0.53	0.53
Antithrombin-III OS=Mus musculus OX=10090 GN=Serpinc1 PE=1 SV=1	ANT3_MOUSE	52 kDa	0.202	0.13	0	0	0.13	0.13	0.358	0.13	0.444	0.202	0.13	0.13	0.13	0	0	0.13
Protein transport protein Sec23B OS=Mus musculus OX=10090 GN=Sec23b PE=1 SV=1	SC23B_MOUSE	86 kDa	0.249	0.16	0.396	0.249	0.56	0.16	0.56	0.345	0.744	0.345	0.56	0.396	0.619	0.249	0.878	0.449
Small nuclear ribonucleoprotein Sm D3 OS=Mus musculus OX=10090 GN=Snrpd3 PE=1 SV=1	SMD3_MOUSE	14 kDa	0	0.549	0.928	0.549	0.928	0	0.928	0.928	1.4	1.99	0	0.928	1.99	0.549	1.4	0
DNA topoisomerase 2-alpha OS=Mus musculus OX=10090 GN=Top2a PE=1 SV=2	TOP2A_MOUSE	173 kDa	0	0	0	0	0	0	0.139	0.205	0	0	0.0977	0	0.0977	0	0.0977	0.0774
Glutaredoxin-3 OS=Mus musculus OX=10090 GN=Glrx3 PE=1 SV=1	GLRX3_MOUSE	38 kDa	0.653	0.653	0.286	0.286	0.797	0	0.182	0.954	0.398	0.398	0.182	0.398	0.653	0.286	0	0.286
Nuclear migration protein nudC OS=Mus musculus OX=10090 GN=Nudc PE=1 SV=1	NUDC_MOUSE	38 kDa	0.391	0.391	0	0.281	0.935	0.782	0.281	1.48	0.935	0.179	0.281	0.782	0.391	0.281	0.391	0.281
Angiotensin-converting enzyme OS=Mus musculus OX=10090 GN=Ace PE=1 SV=3	ACE_MOUSE	151 kDa	0.112	0.0436	0.066	0.066	0.066	0.112	0.066	0.112	0.468	0.348	0.066	0.136	0.089	0	0.089	0
Ubiquitin thioesterase OTUB1 OS=Mus musculus OX=10090 GN=Otub1 PE=1 SV=2	OTUB1_MOUSE	31 kDa	0.827	1.02	1.47	1.02	1.02	0.827	0.652	0.827	0.827	0.652	1.23	1.23	1.47	0	1.02	1.02
V-type proton ATPase subunit C 1 OS=Mus musculus OX=10090 GN=Atp6v1c1 PE=1 SV=4	VATC1_MOUSE	44 kDa	1.06	0.917	0	0.242	0.242	0	0.783	0.917	1.22	1.22	0.335	0.156	0.435	0	0.242	0.335
Serine/arginine-rich splicing factor 3 OS=Mus musculus OX=10090 GN=Srsf3 PE=1 SV=1	SRSF3_MOUSE	19 kDa	0.616	1.23	3.22	3.22	2.07	1.61	0.377	0.616	1.23	0.377	0.377	1.23	1.23	0.897	0.377	0.616
Inosine-5'-monophosphate dehydrogenase 2 OS=Mus musculus OX=10090 GN=Impdh2 PE=1 SV=2	IMDH2_MOUSE	56 kDa	0.121	0.121	0.256	0.121	0.578	0.187	0.187	0.491	0	0	0.491	0.408	0.256	0.256	0.33	0.33
Multifunctional protein ADE2 OS=Mus musculus OX=10090 GN=Paics PE=1 SV=4	PUR6_MOUSE	47 kDa	0.145	0.145	0.225	0.225	0.5	0.225	0.402	1.25	1.25	0.402	0.402	0.5	0.605	0.31	0.717	0.5
Mitochondrial fission 1 protein OS=Mus musculus OX=10090 GN=Fis1 PE=1 SV=1	FIS1_MOUSE	17 kDa	2.55	1.96	4.09	1.96	3.25	1.47	0.436	0.72	1.96	4.09	1.47	1.96	3.25	2.55	1.47	1.47
Small nuclear ribonucleoprotein Sm D2 OS=Mus musculus OX=10090 GN=Snrpd2 PE=1 SV=1	SMD2_MOUSE	14 kDa	1.45	0.958	2.83	2.06	3.79	1.45	1.45	2.83	2.83	0	2.06	2.83	3.79	0.958	0.958	2.06
Protein unc-45 homolog A OS=Mus musculus OX=10090 GN=Unc45a PE=1 SV=2	UN45A_MOUSE	103 kDa	0.064	0	0.064	0	0.205	0	0.168	0.064	0.064	0	0.168	0.205	0.243	0	0.132	0.168
Ubiquitin carboxyl-terminal hydrolase 14 OS=Mus musculus OX=10090 GN=Usp14 PE=1 SV=3	UBP14_MOUSE	56 kDa	0.186	0.407	0.407	0.256	0.407	0	0.256	0.186	0.121	0	1.1	0	0	0.186	0.186	0.87
Sister chromatid cohesion protein PDS5 homolog B OS=Mus musculus OX=10090 GN=Pds5b PE=1 SV=1	PDS5B_MOUSE	164 kDa	0	0	0	0	0.0605	0.0605	0.0605	0	0.103	0	0.0399	0	0.0815	0	0	0
Huntingtin-interacting protein 1-related protein OS=Mus musculus OX=10090 GN=Hip1r PE=1 SV=2	HIP1R_MOUSE	119 kDa	0	0	0	0	0.114	0	0	0	0.207	0.0553	0.0553	0	0	0	0	0.0553
Prolyl 3-hydroxylase 1 OS=Mus musculus OX=10090 GN=P3h1 PE=1 SV=2	P3H1_MOUSE	84 kDa	0.166	0.166	0.166	0.258	0.307	0.166	0.307	0.211	0.411	0.211	0.211	0.122	0.122	0	0.0796	0.122
Myosin light chain kinase, smooth muscle OS=Mus musculus OX=10090 GN=Mylk PE=1 SV=3	MYLK_MOUSE	213 kDa	0	0	0.0307	0.0307	0	0	0	0	0	0	0	0	0	0	0	0
High mobility group protein B2 OS=Mus musculus OX=10090 GN=Hmgb2 PE=1 SV=3	HMGB2_MOUSE	24 kDa	1.17	0	3.7	1.46	0.472	0.905	0	0.674	2.63	5.08	3.13	1.46	0.674	0	0	2.19
COP9 signalosome complex subunit 3 OS=Mus musculus OX=10090 GN=Cops3 PE=1 SV=3	CSN3_MOUSE	48 kDa	0.142	0	0	0.304	0	0.142	0.142	0.142	0.22	0	0	0.142	0	0	0	0
Mitochondrial dicarboxylate carrier OS=Mus musculus OX=10090 GN=Slc25a10 PE=1 SV=2	DIC_MOUSE	32 kDa	0.219	0	0.486	0.219	0	0.219	0.486	0	8.77	5.57	0	0	0.346	0	0.346	0
Cytochrome c oxidase subunit 6C OS=Mus musculus OX=10090 GN=Cox6c PE=1 SV=3	COX6C_MOUSE	8 kDa	3	6.99	6.99	3	0.999	0.999	0	0	44.1	1.83	0	0.999	1.83	1.83	0	0
60S ribosomal protein L29 OS=Mus musculus OX=10090 GN=Rpl29 PE=1 SV=2	RL29_MOUSE	18 kDa	0.42	0	0.42	0.42	0	0	0.42	0	0.693	0	1.4	0	0	0	0	1.02
Peroxisomal membrane protein PEX14 OS=Mus musculus OX=10090 GN=Pex14 PE=1 SV=1	PEX14_MOUSE	41 kDa	0.36	0.259	0.166	0.166	0.166	0	0	0.36	0.85	0.713	0.36	0.259	0.259	0	0.259	0.166
Protein transport protein Sec61 subunit beta OS=Mus musculus OX=10090 GN=Sec61b PE=1 SV=3	SC61B_MOUSE	10 kDa	1.44	2.28	3.41	4.94	2.28	3.41	1.44	2.28	3.41	3.41	2.28	2.28	1.44	1.44	1.44	2.28
Unconventional myosin-Ie OS=Mus musculus OX=10090 GN=Myo1e PE=1 SV=1	MYO1E_MOUSE	127 kDa	0	0.052	0	0	0.052	0	0.079	0.079	0	0	0	0	0.079	0	0.107	0
40S ribosomal protein S26 OS=Mus musculus OX=10090 GN=Rps26 PE=1 SV=3	RS26_MOUSE	13 kDa	1.01	0.593	4.1	3.04	1.01	1.01	1.01	1.01	5.44	4.1	2.2	1.01	1.54	1.54	0.593	1.54
Eukaryotic translation initiation factor 5 OS=Mus musculus OX=10090 GN=Eif5 PE=1 SV=1	IF5_MOUSE	49 kDa	0.383	0.139	0.383	0.215	0.383	0	0.296	0.383	0.139	0	0.476	0.383	0.215	0.296	0.383	0.383
Matrin-3 OS=Mus musculus OX=10090 GN=Matr3 PE=1 SV=1	MATR3_MOUSE	95 kDa	0	0	0	0	0.225	0	0.185	0.357	0.357	0.185	0.403	0.0701	0.185	0	0.145	0.357
Probable ATP-dependent RNA helicase DDX17 OS=Mus musculus OX=10090 GN=Ddx17 PE=1 SV=1	DDX17_MOUSE	72 kDa	0.303	0.362	0.488	0.488	0.488	0.303	0.362	0.939	0.303	0	0.488	0.362	0.362	0	0	0.488
Delta(3,5)-Delta(2,4)-dienoyl-CoA isomerase, mitochondrial OS=Mus musculus OX=10090 GN=Ech1 PE=1 SV=1	ECH1_MOUSE	36 kDa	0.549	0.549	0.191	0	0.549	0	0.549	0.3	2.71	1.86	0.3	0.419	0.3	0	0.3	0.3
Signal transducer and activator of transcription 1 OS=Mus musculus OX=10090 GN=Stat1 PE=1 SV=1	STAT1_MOUSE	87 kDa	0.158	0.202	0.247	0.247	0.293	0	0.117	0.158	0.0763	0.0763	0.247	0.117	0.392	0	0.392	0.202
UDP-glucuronosyltransferase 1-7C OS=Mus musculus OX=10090 GN=Ugt1a7c PE=1 SV=1	UD17C_MOUSE	60 kDa	0.174	0.113	0	0	0	0	0.533	0.174	2.6	1.91	0.306	0.238	0.377	0.174	0.306	0.238
ATP-binding cassette sub-family F member 1 OS=Mus musculus OX=10090 GN=Abcf1 PE=1 SV=1	ABCF1_MOUSE	95 kDa	0	0	0	0	0	0	0.0699	0	0.0699	0	0.0699	0	0	0	0	0.0699
Dynamin-like 120 kDa protein, mitochondrial OS=Mus musculus OX=10090 GN=Opa1 PE=1 SV=1	OPA1_MOUSE	111 kDa	0.0594	0.0904	0.0904	0.155	0.0594	0.0594	0.122	0	0.414	0.122	0.122	0	0.0594	0	0.0904	0.0594
Engulfment and cell motility protein 1 OS=Mus musculus OX=10090 GN=Elmo1 PE=1 SV=2	ELMO1_MOUSE	84 kDa	0.121	0	0.121	0.0793	0.165	0	0	0	0	0	0	0	0.0793	0	0	0
Transport and Golgi organization protein 1 homolog OS=Mus musculus OX=10090 GN=Mia3 PE=1 SV=2	TGO1_MOUSE	214 kDa	0.0463	0.0463	0	0	0	0	0	0	0.163	0.0306	0	0	0	0	0	0
Ras GTPase-activating protein-binding protein 1 OS=Mus musculus OX=10090 GN=G3bp1 PE=1 SV=1	G3BP1_MOUSE	52 kDa	0.131	0.131	0.278	0.202	0.202	0.131	0.359	0.634	0.131	0	0.737	0	0.278	0.131	0.278	0.536
Acyl-CoA dehydrogenase family member 9, mitochondrial OS=Mus musculus OX=10090 GN=Acad9 PE=1 SV=2	ACAD9_MOUSE	69 kDa	0.15	0.0974	0	0	0.0974	0	0.747	0.15	0.917	0.45	0.262	0.0974	0.262	0.0974	0.15	0.322
Nipped-B-like protein OS=Mus musculus OX=10090 GN=Nipbl PE=1 SV=1	NIPBL_MOUSE	315 kDa	0	0	0	0	0	0	0	0	0	0	0	0	0.0207	0	0	0
Collagen alpha-3(IV) chain OS=Mus musculus OX=10090 GN=Col4a3 PE=1 SV=2	CO4A3_MOUSE	162 kDa	0	0	0	0.0406	0	0	0.0406	0	0	0	0	0	0	0	0	0
RNA transcription, translation and transport factor protein OS=Mus musculus OX=10090 GN=RTRAF PE=1 SV=1	RTRAF_MOUSE	28 kDa	1.18	0.954	2.05	0.747	0.747	0.398	0.25	1.18	2.05	1.18	0.563	0.954	2.41	0.563	1.73	0.747
Mitochondrial-processing peptidase subunit alpha OS=Mus musculus OX=10090 GN=Pmpca PE=1 SV=1	MPPA_MOUSE	58 kDa	0.388	0.244	0.549	0.178	0.178	0	1.27	0.178	1.98	0.825	0.244	0	0.244	0.116	0	0.116
tRNA-splicing ligase RtcB homolog OS=Mus musculus OX=10090 GN=Rtcb PE=1 SV=1	RTCB_MOUSE	55 kDa	0.26	0.189	0.189	0.26	0.414	0	0.414	0.498	0.26	0	0.781	0	0.334	0	0.414	0.587
Regulator of nonsense transcripts 1 OS=Mus musculus OX=10090 GN=Upf1 PE=1 SV=2	RENT1_MOUSE	124 kDa	0.0532	0	0	0	0.168	0	0.168	0.168	0.296	0.168	0.0532	0.138	0.199	0.0532	0.138	0.0532
Serine palmitoyltransferase 2 OS=Mus musculus OX=10090 GN=Sptlc2 PE=1 SV=2	SPTC2_MOUSE	63 kDa	0.107	0.288	0.225	0.107	0.225	0	0.578	0.107	0.837	0.225	0.164	0	0.164	0	0.164	0.164
GTP:AMP phosphotransferase AK3, mitochondrial OS=Mus musculus OX=10090 GN=Ak3 PE=1 SV=3	KAD3_MOUSE	25 kDa	1.36	1.09	1.36	1.09	0.279	0	0.849	0.446	6.14	3.94	1.36	0.849	0.635	0.446	0.849	1.36
ATPase family AAA domain-containing protein 3 OS=Mus musculus OX=10090 GN=Atad3 PE=1 SV=1	ATAD3_MOUSE	67 kDa	0.1	0.1	0.1	0.1	0.211	0	0.538	0.154	0.614	0.1	0.211	0.1	0.1	0.211	0.154	0.154
NEDD8 ultimate buster 1 OS=Mus musculus OX=10090 GN=Nub1 PE=1 SV=2	NUB1_MOUSE	70 kDa	0	0	0	0	0.0952	0	0.0952	0.0952	0.0952	0	0	0.0952	0.0952	0	0.146	0
Insulin-degrading enzyme OS=Mus musculus OX=10090 GN=Ide PE=1 SV=1	IDE_MOUSE	118 kDa	0.115	0.0561	0.146	0.21	0.178	0.0561	0.178	0.146	0.178	0.0561	0.146	0.115	0.21	0.0561	0.146	0.0853
CD9 antigen OS=Mus musculus OX=10090 GN=Cd9 PE=1 SV=2	CD9_MOUSE	25 kDa	0.281	0.281	0.281	0.281	0.281	0	0	0	0.45	0.45	0	0.45	0.45	0.45	0.281	0
Sorting nexin-3 OS=Mus musculus OX=10090 GN=Snx3 PE=1 SV=3	SNX3_MOUSE	19 kDa	0.39	0.39	2.16	0.931	0.931	0.638	0	0.931	0.931	0.931	0.638	1.68	0.39	1.28	0	0.638
Inositol-3-phosphate synthase 1 OS=Mus musculus OX=10090 GN=Isyna1 PE=1 SV=1	INO1_MOUSE	61 kDa	0.299	0.233	0.369	0.369	0.17	0.11	0.299	0	0.233	0	0	0.299	0.17	0.233	0.299	0
FACT complex subunit SPT16 OS=Mus musculus OX=10090 GN=Supt16h PE=1 SV=2	SP16H_MOUSE	120 kDa	0	0	0	0	0.273	0.0551	0.143	0.0838	0	0	0.0838	0.0551	0.0838	0	0.0551	0
Prolactin-2C3 OS=Mus musculus OX=10090 GN=Prl2c3 PE=1 SV=2	PR2C3_MOUSE	25 kDa	0.854	0	0	0	0	0	2.44	0	1.68	0.854	0	0	0.638	0	0.638	0
Exportin-5 OS=Mus musculus OX=10090 GN=Xpo5 PE=1 SV=1	XPO5_MOUSE	137 kDa	0	0	0.073	0.0481	0.179	0.073	0.125	0.073	0.125	0	0.0481	0.073	0.207	0.073	0.151	0.0481
Basal cell adhesion molecule OS=Mus musculus OX=10090 GN=Bcam PE=1 SV=1	BCAM_MOUSE	68 kDa	0	0.208	0.208	0.208	0.266	0.208	0	0.152	0.328	0	0.266	0.392	0.328	0.0991	0.152	0.266
3-hydroxyisobutyrate dehydrogenase, mitochondrial OS=Mus musculus OX=10090 GN=Hibadh PE=1 SV=1	3HIDH_MOUSE	35 kDa	0.561	0.561	0.866	0.707	0.561	0.195	0.561	0.306	2.48	1.66	0.428	0.707	0.707	0.428	0.866	0.428
Splicing factor U2AF 65 kDa subunit OS=Mus musculus OX=10090 GN=U2af2 PE=1 SV=3	U2AF2_MOUSE	54 kDa	0.269	0.269	0.269	0	0.516	0	0.269	0.429	0.429	0.126	0.923	0.195	0.346	0.269	0.346	0.708
DNA (cytosine-5)-methyltransferase 1 OS=Mus musculus OX=10090 GN=Dnmt1 PE=1 SV=5	DNMT1_MOUSE	183 kDa	0	0	0	0	0.111	0.0729	0.0919	0.172	0.0542	0	0	0	0.0729	0	0	0
Acyl-CoA synthetase family member 2, mitochondrial OS=Mus musculus OX=10090 GN=Acsf2 PE=1 SV=1	ACSF2_MOUSE	68 kDa	0	0	0.207	0	0.326	0.0986	0.677	0.265	0.207	0.151	0.265	0.265	0.265	0.151	0.265	0.265
Fragile X mental retardation syndrome-related protein 1 OS=Mus musculus OX=10090 GN=Fxr1 PE=1 SV=2	FXR1_MOUSE	76 kDa	0	0	0	0	0	0	0	0	0	0	0.134	0	0	0	0	0.183
Succinate--CoA ligase [ADP/GDP-forming] subunit alpha, mitochondrial OS=Mus musculus OX=10090 GN=Suclg1 PE=1 SV=4	SUCA_MOUSE	36 kDa	0.299	0	0.688	0.841	0.191	0.191	0.418	0.547	2.11	1.85	0.688	0	0.299	0	0.418	0.688
Signal peptidase complex catalytic subunit SEC11A OS=Mus musculus OX=10090 GN=Sec11a PE=1 SV=1	SC11A_MOUSE	21 kDa	1.86	1.86	1.12	0.823	0.823	0.823	0.569	0.569	2.32	5.06	0.569	0.569	1.12	1.46	0.569	0.569
Eukaryotic translation initiation factor 2 subunit 1 OS=Mus musculus OX=10090 GN=Eif2s1 PE=1 SV=3	IF2A_MOUSE	36 kDa	0.191	0.191	0	0.191	0.191	0.191	0.549	0.69	3.05	1.01	1.01	0.419	0.549	0	0.3	1.01
Sorting nexin-1 OS=Mus musculus OX=10090 GN=Snx1 PE=1 SV=1	SNX1_MOUSE	59 kDa	0	0	0	0	0.31	0	0	0.383	0.176	0	0.812	0.176	0.241	0	0.176	0.717
Inter alpha-trypsin inhibitor, heavy chain 4 OS=Mus musculus OX=10090 GN=Itih4 PE=1 SV=2	ITIH4_MOUSE	105 kDa	0	0	0	0	0	0.0633	0.318	0	0.584	0.24	0	0	0	0	0	0
Ras-related protein Rab-21 OS=Mus musculus OX=10090 GN=Rab21 PE=1 SV=4	RAB21_MOUSE	24 kDa	0.91	0.296	0.296	0	0.678	0.296	0.475	0	1.82	0.678	0.296	0.475	0	0.678	0	0.296
Enoyl-CoA hydratase, mitochondrial OS=Mus musculus OX=10090 GN=Echs1 PE=1 SV=1	ECHM_MOUSE	31 kDa	0.492	0.65	0.65	0.492	0.222	0.222	0.823	0	3.06	2.01	0.222	0.222	0.65	0	0.823	0.222
Protein S100-A4 OS=Mus musculus OX=10090 GN=S100a4 PE=1 SV=1	S10A4_MOUSE	12 kDa	1.78	0	1.15	0.666	1.78	1.78	0.666	0.666	0	0	1.15	0	1.15	0	0	1.15
N-acylglucosamine 2-epimerase OS=Mus musculus OX=10090 GN=Renbp PE=1 SV=3	RENBP_MOUSE	50 kDa	0	0	0	0	0	0	0	0.136	0.467	0	0.291	0	0	0	0.136	0.291
Serine/arginine-rich splicing factor 2 OS=Mus musculus OX=10090 GN=Srsf2 PE=1 SV=4	SRSF2_MOUSE	25 kDa	0.446	0.635	0.279	0.446	0.849	0.279	0.849	0.635	1.67	0.635	0.849	0.635	0.849	0	0.635	1.09
Inorganic pyrophosphatase OS=Mus musculus OX=10090 GN=Ppa1 PE=1 SV=1	IPYR_MOUSE	33 kDa	0.784	0.62	0.62	0.336	0.784	0	0.336	0.471	1.16	0.336	0.213	0.471	1.16	0.213	1.38	0.213
Mitochondrial import inner membrane translocase subunit TIM50 OS=Mus musculus OX=10090 GN=Timm50 PE=1 SV=1	TIM50_MOUSE	40 kDa	0.375	0.489	0.489	0.173	0.173	0	0.612	0.27	0.89	0.89	0.489	0.173	0.375	0	0.27	0.489
EF-hand domain-containing protein D2 OS=Mus musculus OX=10090 GN=Efhd2 PE=1 SV=1	EFHD2_MOUSE	27 kDa	0.264	0.42	0.42	0.42	0.597	0.597	0.264	0.42	0	0	0.597	0.42	0.42	0	0.42	0.597
Apoptosis inhibitor 5 OS=Mus musculus OX=10090 GN=Api5 PE=1 SV=2	API5_MOUSE	57 kDa	0.183	0.252	0.183	0.119	0.324	0	0.401	0.401	0.252	0.119	0.657	0.481	0.324	0.183	0.252	0.657
THO complex subunit 4 OS=Mus musculus OX=10090 GN=Alyref PE=1 SV=3	THOC4_MOUSE	27 kDa	0.591	0.416	0.591	0.416	0.591	0.261	0.591	0.786	0.786	0.416	0.786	0.591	0.786	0	0.591	0.416
H-2 class I histocompatibility antigen, D-B alpha chain OS=Mus musculus OX=10090 GN=H2-D1 PE=1 SV=2	HA11_MOUSE	41 kDa	0.592	0.363	0.262	0.168	0.168	0	0.168	0.473	0.592	0.262	0.262	0.363	0.473	0.262	0.363	0.262
ATP synthase subunit f, mitochondrial OS=Mus musculus OX=10090 GN=Atp5j2 PE=1 SV=3	ATPK_MOUSE	10 kDa	0.779	0.779	2.17	2.17	0.779	0.779	0	0.779	9.02	2.17	0.779	0	1.37	0.779	0	0.779
AP-3 complex subunit beta-1 OS=Mus musculus OX=10090 GN=Ap3b1 PE=1 SV=2	AP3B1_MOUSE	123 kDa	0	0	0	0	0.17	0.0538	0	0.11	0.14	0.0817	0.0538	0.0538	0.17	0	0.11	0.0538
Huntingtin OS=Mus musculus OX=10090 GN=Htt PE=1 SV=2	HD_MOUSE	345 kDa	0	0	0	0	0	0	0.0189	0	0	0.0189	0	0	0	0	0	0
Pre-mRNA-processing factor 40 homolog A OS=Mus musculus OX=10090 GN=Prpf40a PE=1 SV=1	PR40A_MOUSE	108 kDa	0	0	0	0	0	0	0	0.061	0	0	0	0	0	0	0	0
Lactadherin OS=Mus musculus OX=10090 GN=Mfge8 PE=1 SV=3	MFGM_MOUSE	51 kDa	0.452	0.644	0.282	0.282	0	0	0	0	1.24	0.452	0	0	0	0	0	0
Tubulin--tyrosine ligase-like protein 12 OS=Mus musculus OX=10090 GN=Ttll12 PE=1 SV=1	TTL12_MOUSE	74 kDa	0.241	0.241	0.413	0.413	0.241	0.0902	0.413	0.296	0.608	0.296	0.138	0.241	0.353	0.0902	0.188	0.138
LIM and SH3 domain protein 1 OS=Mus musculus OX=10090 GN=Lasp1 PE=1 SV=1	LASP1_MOUSE	30 kDa	0.369	0.233	0	0.233	0.369	0.521	0.369	0.369	1.31	0.369	1.31	0	0.521	0	0.369	0.689
Choline dehydrogenase, mitochondrial OS=Mus musculus OX=10090 GN=Chdh PE=1 SV=1	CHDH_MOUSE	66 kDa	0.155	0.155	0.272	0.272	0	0	0.781	0	1.38	0.272	0	0	0	0.101	0	0
GTPase IMAP family member 4 OS=Mus musculus OX=10090 GN=Gimap4 PE=1 SV=1	GIMA4_MOUSE	25 kDa	1.44	1.44	0.663	1.15	1.15	0.29	0	0.889	0.889	0.889	0.889	1.15	0	0	1.15	0.29
Solute carrier family 2, facilitated glucose transporter member 3 OS=Mus musculus OX=10090 GN=Slc2a3 PE=1 SV=1	GTR3_MOUSE	53 kDa	0.127	0	0.127	0	0	0	0	0	0.269	0.196	0	0	0	0	0	0
UMP-CMP kinase OS=Mus musculus OX=10090 GN=Cmpk1 PE=1 SV=1	KCY_MOUSE	22 kDa	0.751	0.751	1.01	0.751	1.01	1.32	0	0.751	1.32	0.751	0.751	1.32	1.01	1.66	0.522	0.751
Transcription activator BRG1 OS=Mus musculus OX=10090 GN=Smarca4 PE=1 SV=1	SMCA4_MOUSE	181 kDa	0	0	0	0	0.153	0.0547	0	0.0736	0.0929	0.0362	0	0.0362	0.0736	0.0547	0.0547	0
Glutathione S-transferase Mu 5 OS=Mus musculus OX=10090 GN=Gstm5 PE=1 SV=1	GSTM5_MOUSE	27 kDa	0.799	0	0	0	0.6	0	0	0	2.24	0.422	0	0.6	0.6	0.6	0.422	0
Coagulation factor V OS=Mus musculus OX=10090 GN=F5 PE=1 SV=1	FA5_MOUSE	247 kDa	0.125	0.139	0	0	0	0.0264	0	0	0.0814	0.0814	0.0264	0.0264	0.0264	0	0	0.0264
DNA replication licensing factor MCM7 OS=Mus musculus OX=10090 GN=Mcm7 PE=1 SV=1	MCM7_MOUSE	81 kDa	0	0	0.126	0.218	0.318	0	0.171	0.0821	0.543	0.171	0.218	0.126	0.218	0.0821	0.218	0.218
Neutral cholesterol ester hydrolase 1 OS=Mus musculus OX=10090 GN=Nceh1 PE=1 SV=1	NCEH1_MOUSE	46 kDa	0.32	0.32	0.149	0.231	0.231	0	0.516	0.415	1.14	0.415	0.149	0.149	0.231	0	0.149	0.149
Serine/threonine-protein kinase PAK 2 OS=Mus musculus OX=10090 GN=Pak2 PE=1 SV=1	PAK2_MOUSE	58 kDa	0.179	0	0.316	0.179	0	0	0.179	0.246	0.246	0	1.16	0.246	0	0.116	0	1.04
Neprilysin OS=Mus musculus OX=10090 GN=Mme PE=1 SV=3	NEP_MOUSE	86 kDa	0.205	0.119	0.4	0.205	0.0776	0	0	0	1.11	0.687	0	0.0776	0	0	0	0
F-actin-capping protein subunit alpha-1 OS=Mus musculus OX=10090 GN=Capza1 PE=1 SV=4	CAZA1_MOUSE	33 kDa	1.36	0.774	1.36	0.612	0.774	0.465	0.951	0.774	3.61	2.46	1.15	0.951	0.774	0.465	1.36	0.774
Tropomyosin alpha-3 chain OS=Mus musculus OX=10090 GN=Tpm3 PE=1 SV=3	TPM3_MOUSE	33 kDa	2.81	3.19	4.58	2.15	2.15	1.86	3.19	1.15	5.14	3.61	1.86	1.15	1.6	0.774	1.15	1.86
cAMP-dependent protein kinase type I-alpha regulatory subunit OS=Mus musculus OX=10090 GN=Prkar1a PE=1 SV=3	KAP0_MOUSE	43 kDa	0	0.341	0.246	0.246	0.246	0	0	0.671	0	0	0.158	0.246	0.341	0.158	0.443	0
V-type proton ATPase subunit d 1 OS=Mus musculus OX=10090 GN=Atp6v0d1 PE=1 SV=2	VA0D1_MOUSE	40 kDa	0.369	0.481	0.481	0	0.17	0.17	0.481	0.369	1.78	1.37	0.602	0.481	0.17	0	0	0.369
ADP-ribosylation factor-like protein 8B OS=Mus musculus OX=10090 GN=Arl8b PE=1 SV=1	ARL8B_MOUSE	22 kDa	0.334	0	0.334	0.334	0	0.334	0	0	1.38	1.06	0	0.541	0	0.334	0	0.541
Calcium-binding protein 39 OS=Mus musculus OX=10090 GN=Cab39 PE=1 SV=2	CAB39_MOUSE	40 kDa	0.487	0.172	0.374	0.269	0.172	0	0.269	0.269	2.04	0.887	0.269	0.269	0.269	0.172	0.269	0.269
Voltage-dependent anion-selective channel protein 3 OS=Mus musculus OX=10090 GN=Vdac3 PE=1 SV=1	VDAC3_MOUSE	31 kDa	0	0.505	0	0.505	0	0.505	1.05	0.505	0.846	0	1.78	0.505	0.846	0.505	0.667	1.51
Keratin, type II cytoskeletal 2 oral OS=Mus musculus OX=10090 GN=Krt76 PE=1 SV=1	K22O_MOUSE	63 kDa	0	0	0	0	0	0.289	0	0.427	0	0	0	0	0	0	0	0
Cytochrome b-c1 complex subunit 7 OS=Mus musculus OX=10090 GN=Uqcrb PE=1 SV=3	QCR7_MOUSE	14 kDa	0.958	1.45	1.45	0.958	2.06	0.958	0.565	0	13.7	0.958	0	0	0.958	0	0	0
Keratin, type II cytoskeletal 2 epidermal OS=Mus musculus OX=10090 GN=Krt2 PE=1 SV=1	K22E_MOUSE	71 kDa	0.0943	0.0943	0	0	0.253	0.253	0	0.641	0	0	0.197	0	0.569	0.253	0	0.197
Erythrocyte band 7 integral membrane protein OS=Mus musculus OX=10090 GN=Stom PE=1 SV=3	STOM_MOUSE	31 kDa	0	0	0	0	0.223	0.223	0.352	0	2.69	1.47	0.352	0.223	0.352	0.223	0.352	0.352
Coiled-coil domain-containing protein 18 OS=Mus musculus OX=10090 GN=Ccdc18 PE=1 SV=1	CCD18_MOUSE	170 kDa	0	0.0387	0	0	0	0	0	0	0	0	0	0	0	0	0	0
Src substrate cortactin OS=Mus musculus OX=10090 GN=Cttn PE=1 SV=2	SRC8_MOUSE	61 kDa	0	0	0	0	0.232	0.11	0	0.232	0.11	0	0.44	0.232	0.169	0	0.232	0.367
COP9 signalosome complex subunit 4 OS=Mus musculus OX=10090 GN=Cops4 PE=1 SV=1	CSN4_MOUSE	46 kDa	0.409	0	0.147	0.147	0.409	0.616	0.616	0.509	0.731	0.616	0.316	0.731	0.853	0.409	0.616	0.147
Splicing factor U2AF 35 kDa subunit OS=Mus musculus OX=10090 GN=U2af1 PE=1 SV=4	U2AF1_MOUSE	28 kDa	0.403	0	0.403	0.571	0.759	0.403	0.403	0.253	0.253	0.253	0.253	0.403	0.403	0.403	0.571	0.403
Osteoclast-stimulating factor 1 OS=Mus musculus OX=10090 GN=Ostf1 PE=1 SV=2	OSTF1_MOUSE	24 kDa	0.482	0.69	0.69	0.69	0.69	0.482	0	0.69	1.51	0.3	0.3	0.482	1.51	0	0.69	0.69
Dedicator of cytokinesis protein 5 OS=Mus musculus OX=10090 GN=Dock5 PE=1 SV=2	DOCK5_MOUSE	214 kDa	0	0	0	0	0	0	0	0	0.0305	0	0	0	0.0461	0	0	0
Copine-3 OS=Mus musculus OX=10090 GN=Cpne3 PE=1 SV=2	CPNE3_MOUSE	60 kDa	0.174	0	0.174	0	0	0.113	0.113	0	0.902	0.307	0	0	0.174	0	0.113	0
Cytoplasmic dynein 1 intermediate chain 2 OS=Mus musculus OX=10090 GN=Dync1i2 PE=1 SV=1	DC1I2_MOUSE	68 kDa	0.205	0.0979	0.205	0.15	0.323	0.0979	0	0.15	0.453	0.453	0.453	0.323	0.205	0	0.0979	0.387
Tight junction protein ZO-2 OS=Mus musculus OX=10090 GN=Tjp2 PE=1 SV=2	ZO2_MOUSE	131 kDa	0	0	0	0	0.103	0	0	0.247	0.103	0.0502	0.13	0	0	0	0	0.13
Lamin-B receptor OS=Mus musculus OX=10090 GN=Lbr PE=1 SV=2	LBR_MOUSE	71 kDa	0.0937	0	0.144	0.144	0.0937	0.0937	0.0937	0.251	0.0937	0.0937	0.251	0.144	0.0937	0.144	0.0937	0.251
Adenylosuccinate lyase OS=Mus musculus OX=10090 GN=Adsl PE=1 SV=2	PUR8_MOUSE	55 kDa	0	0.123	0.261	0.123	0	0.19	0.261	0.591	0.501	0.261	0.261	0.123	0.261	0.123	0.261	0.19
Cytochrome c oxidase subunit 5B, mitochondrial OS=Mus musculus OX=10090 GN=Cox5b PE=1 SV=1	COX5B_MOUSE	14 kDa	2.01	2.01	1.42	1.42	0.554	0.554	0.938	0	4.84	0.938	0.554	0.938	0.554	0.554	0.554	0.554
Corticosteroid 11-beta-dehydrogenase isozyme 2 OS=Mus musculus OX=10090 GN=Hsd11b2 PE=1 SV=2	DHI2_MOUSE	42 kDa	0	0	0	0	0	0	2.08	0	0.966	0.456	0	0	0	0	0.253	0
Cytochrome b5 type B OS=Mus musculus OX=10090 GN=Cyb5b PE=1 SV=1	CYB5B_MOUSE	16 kDa	4.42	1.56	2.09	1.56	0.757	0.456	0	0.757	2.72	2.72	1.12	0.757	1.12	1.56	0.757	0.757
Phosphatidylinositol transfer protein alpha isoform OS=Mus musculus OX=10090 GN=Pitpna PE=1 SV=2	PIPNA_MOUSE	32 kDa	0.809	0.638	0.345	0.638	0.345	0	0	0.345	0.484	0	0	0	0.484	0	0.345	0.345
Mitogen-activated protein kinase 3 OS=Mus musculus OX=10090 GN=Mapk3 PE=1 SV=5	MK03_MOUSE	43 kDa	0.801	0.801	0	0.674	0.939	1.09	1.25	1.6	3.36	2.02	1.8	1.25	1.42	0.342	1.25	1.6
COP9 signalosome complex subunit 1 OS=Mus musculus OX=10090 GN=Gps1 PE=1 SV=1	CSN1_MOUSE	53 kDa	0.127	0	0.269	0.127	0.196	0.127	0.196	0.43	0.269	0	0.127	0.196	0.269	0.269	0.196	0.127
Endothelin-converting enzyme 1 OS=Mus musculus OX=10090 GN=Ece1 PE=1 SV=1	ECE1_MOUSE	87 kDa	0.202	0.159	0.202	0.0764	0.159	0	0	0.117	0.737	0.393	0.159	0.202	0.117	0	0.117	0.117
Tyrosine--tRNA ligase, cytoplasmic OS=Mus musculus OX=10090 GN=Yars PE=1 SV=3	SYYC_MOUSE	59 kDa	0	0	0.176	0.31	0.176	0	0.382	0	0.241	0	0.54	0.31	0.176	0.176	0.176	0.459
rRNA 2'-O-methyltransferase fibrillarin OS=Mus musculus OX=10090 GN=Fbl PE=1 SV=2	FBRL_MOUSE	34 kDa	0	0	0	0	0.583	0.583	0.903	0.583	0.736	0	0.736	0.903	0.444	0.202	0.583	0.583
Guanine nucleotide-binding protein G(q) subunit alpha OS=Mus musculus OX=10090 GN=Gnaq PE=1 SV=4	GNAQ_MOUSE	42 kDa	0.823	0.456	0.456	0.253	0.569	0.162	0.253	0.253	0.823	0.966	0.456	0.253	0.569	0	0.162	0.35
Ras-related protein R-Ras OS=Mus musculus OX=10090 GN=Rras PE=1 SV=1	RRAS_MOUSE	24 kDa	1.2	1.86	1.51	1.51	0	0.3	0.3	0.69	7.16	1.86	0	0.482	0.927	0.3	0.482	0
Dephospho-CoA kinase domain-containing protein OS=Mus musculus OX=10090 GN=Dcakd PE=1 SV=1	DCAKD_MOUSE	26 kDa	0.426	0.267	0.808	0.606	0.426	0.426	0.267	0.808	1.29	0.426	0.426	0.808	1.03	1.03	0.606	0.267
Sorting nexin-5 OS=Mus musculus OX=10090 GN=Snx5 PE=1 SV=1	SNX5_MOUSE	47 kDa	0.312	0.312	0	0	0.609	0	0.226	1.42	0.404	0.145	0.145	0.226	0.312	0.145	0.145	0.145
ATP-dependent 6-phosphofructokinase, liver type OS=Mus musculus OX=10090 GN=Pfkl PE=1 SV=4	PFKAL_MOUSE	85 kDa	0	0	0	0	0.3	0.162	0.455	0.252	1.12	0.401	0.252	0.119	0.3	0	0.162	0.252
Cytochrome P450 2S1 OS=Mus musculus OX=10090 GN=Cyp2s1 PE=1 SV=1	CP2S1_MOUSE	56 kDa	0.121	0.187	0.121	0.121	0	0	0.257	0	1.5	1.23	0.187	0	0.121	0	0.187	0.121
4-aminobutyrate aminotransferase, mitochondrial OS=Mus musculus OX=10090 GN=Abat PE=1 SV=1	GABT_MOUSE	56 kDa	0.12	0.12	0.12	0.12	0.253	0	1.08	0.662	1.08	0.662	0.326	0.12	0.403	0	0.485	0.185
DNA replication licensing factor MCM2 OS=Mus musculus OX=10090 GN=Mcm2 PE=1 SV=3	MCM2_MOUSE	102 kDa	0	0	0	0.0989	0.369	0.0989	0.0649	0.0649	0.369	0.17	0.17	0.0989	0.17	0.0989	0.246	0.134
Transmembrane protein 33 OS=Mus musculus OX=10090 GN=Tmem33 PE=1 SV=1	TMM33_MOUSE	28 kDa	0	0	0.251	0.251	0.565	0.251	0.251	0	1.74	1.45	0.399	0	0.399	0.251	0.399	0.399
Calcyclin-binding protein OS=Mus musculus OX=10090 GN=Cacybp PE=1 SV=1	CYBP_MOUSE	27 kDa	0	0.603	0.603	0.603	0.266	0.266	0	0.424	0.603	0.603	0.603	0.603	1.89	0	0.603	0.424
Trifunctional purine biosynthetic protein adenosine-3 OS=Mus musculus OX=10090 GN=Gart PE=1 SV=3	PUR2_MOUSE	108 kDa	0	0	0	0	0.0615	0	0.127	0.0937	0.127	0.0615	0.0615	0.0615	0.161	0	0.127	0.0615
Interleukin enhancer-binding factor 3 OS=Mus musculus OX=10090 GN=Ilf3 PE=1 SV=2	ILF3_MOUSE	96 kDa	0.105	0	0.069	0.182	0.105	0.069	0.069	0.105	0.105	0	0.143	0.105	0.222	0.069	0.263	0.182
DNA repair protein RAD50 OS=Mus musculus OX=10090 GN=Rad50 PE=1 SV=1	RAD50_MOUSE	153 kDa	0	0	0	0	0	0	0.0649	0	0	0	0	0	0	0	0	0
CCR4-NOT transcription complex subunit 1 OS=Mus musculus OX=10090 GN=Cnot1 PE=1 SV=2	CNOT1_MOUSE	267 kDa	0	0	0	0	0.0369	0.0369	0.0245	0.0623	0.0753	0	0.0245	0	0.0623	0	0.0369	0
Alpha-N-acetylgalactosaminidase OS=Mus musculus OX=10090 GN=Naga PE=1 SV=2	NAGAB_MOUSE	47 kDa	0.4	0.224	0.224	0	0.309	0.224	0.309	0.144	1.93	0.713	0.224	0.144	0.4	0	0.4	0.144
Lamin-B2 OS=Mus musculus OX=10090 GN=Lmnb2 PE=1 SV=2	LMNB2_MOUSE	67 kDa	0	0	0.153	0	0	0	0	0.394	0.394	0	0.767	0	0.462	0	0.268	0.767
A-kinase anchor protein 12 OS=Mus musculus OX=10090 GN=Akap12 PE=1 SV=1	AKA12_MOUSE	181 kDa	0	0	0	0	0.217	0.0549	0	0.174	0.0363	0	0	0	0	0	0	0
Thioredoxin domain-containing protein 12 OS=Mus musculus OX=10090 GN=Txndc12 PE=1 SV=1	TXD12_MOUSE	19 kDa	2.67	1.65	1.26	0.385	0.629	0.629	0	0.385	4.09	4.09	0.629	0.385	0.385	1.26	0	0.385
Sialic acid synthase OS=Mus musculus OX=10090 GN=Nans PE=1 SV=1	SIAS_MOUSE	40 kDa	0.486	0.373	0.172	0.268	0.608	0	0.172	0.741	0.608	0.486	0.268	0.268	0.373	0	0.486	0.268
m7GpppX diphosphatase OS=Mus musculus OX=10090 GN=Dcps PE=1 SV=1	DCPS_MOUSE	39 kDa	0.276	0.276	0.276	0.276	0.5	0	0	0.627	0.627	0.176	0.5	0.276	0.276	0	0.176	0.5
Glutathione S-transferase Mu 2 OS=Mus musculus OX=10090 GN=Gstm2 PE=1 SV=2	GSTM2_MOUSE	26 kDa	2.37	2.37	2.37	1.98	1.34	0.439	0.625	0	9.03	2.37	1.98	2.37	2.8	1.34	3.29	1.34
Prostaglandin E synthase 3 OS=Mus musculus OX=10090 GN=Ptges3 PE=1 SV=1	TEBP_MOUSE	19 kDa	0.931	0.931	1.28	1.28	0.39	0.638	0	1.68	0.931	0.638	1.68	0.39	0.39	0.931	0.39	0.638
Argininosuccinate lyase OS=Mus musculus OX=10090 GN=Asl PE=1 SV=1	ARLY_MOUSE	52 kDa	0.131	0.131	0.203	0.131	0.279	0	0.279	0.635	1.22	0.849	0.279	0.538	0.36	0	0.279	0.203
Amine oxidase [flavin-containing] A OS=Mus musculus OX=10090 GN=Maoa PE=1 SV=3	AOFA_MOUSE	60 kDa	0.113	0	0	0	0.174	0	0.707	0	1.76	0.454	0.238	0.174	0.238	0.113	0.174	0.306
26S proteasome regulatory subunit 10B OS=Mus musculus OX=10090 GN=Psmc6 PE=1 SV=1	PRS10_MOUSE	44 kDa	0.332	0.154	0.24	0.538	0.154	0.432	0.653	0.653	0.332	0	0.432	0.432	0.332	0	0.154	0.332
Insulin-like growth factor 2 mRNA-binding protein 3 OS=Mus musculus OX=10090 GN=Igf2bp3 PE=1 SV=1	IF2B3_MOUSE	64 kDa	0	0	0	0.106	0.163	0.163	0.352	0.106	0.352	0.163	0.163	0.163	0.352	0.106	0.223	0.223
Aminoacyl tRNA synthase complex-interacting multifunctional protein 2 OS=Mus musculus OX=10090 GN=Aimp2 PE=1 SV=2	AIMP2_MOUSE	35 kDa	0	0	0.428	0	0.428	0.195	0.707	0.561	0.561	0.707	0.707	0.428	0.866	0	0.428	0.428
Ubiquitin-conjugating enzyme E2 L3 OS=Mus musculus OX=10090 GN=Ube2l3 PE=1 SV=1	UB2L3_MOUSE	18 kDa	1.37	0.677	2.34	2.34	0.992	0.411	0	1.81	0.992	1.37	1.81	0.677	1.37	0.992	0.677	0.992
Polypeptide N-acetylgalactosaminyltransferase 2 OS=Mus musculus OX=10090 GN=Galnt2 PE=1 SV=1	GALT2_MOUSE	65 kDa	0.16	0.219	0.104	0	0	0	0.281	0	0.561	0.16	0.16	0	0	0.104	0	0.16
SUMO-activating enzyme subunit 1 OS=Mus musculus OX=10090 GN=Sae1 PE=1 SV=1	SAE1_MOUSE	39 kDa	0.278	0.178	0.278	0.178	0.387	0	0.278	0.506	0.925	0.506	0.387	0.278	0.387	0.278	0.178	0.387
Signal peptidase complex subunit 3 OS=Mus musculus OX=10090 GN=Spcs3 PE=1 SV=1	SPCS3_MOUSE	20 kDa	1.91	1.5	1.14	1.14	0.58	0.357	0	0.58	1.5	1.14	0	0.84	0	0.58	0	0
PDZ and LIM domain protein 1 OS=Mus musculus OX=10090 GN=Pdlim1 PE=1 SV=4	PDLI1_MOUSE	36 kDa	0.303	0.303	0.698	0.698	0.303	0.303	0.193	0.555	1.21	0.555	1.64	0.424	0.424	0.303	0.424	1.42
Sideroflexin-3 OS=Mus musculus OX=10090 GN=Sfxn3 PE=1 SV=1	SFXN3_MOUSE	35 kDa	1.44	0.866	0.707	0.561	0.866	0	1.04	1.04	1.44	0.866	0.306	0.561	0.866	0	0.707	0.306
Bleomycin hydrolase OS=Mus musculus OX=10090 GN=Blmh PE=1 SV=1	BLMH_MOUSE	53 kDa	0.199	0.274	0.438	0.129	0.129	0	0.129	0.438	0.528	0.199	0	0.129	0.199	0	0.129	0
NADH dehydrogenase [ubiquinone] 1 beta subcomplex subunit 10 OS=Mus musculus OX=10090 GN=Ndufb10 PE=1 SV=3	NDUBA_MOUSE	21 kDa	1.43	2.26	0.806	1.09	0.558	0.558	0.558	0.558	9.65	2.26	0	0.344	0.558	0.558	0.344	0
DnaJ homolog subfamily C member 10 OS=Mus musculus OX=10090 GN=Dnajc10 PE=1 SV=2	DJC10_MOUSE	91 kDa	0.112	0.0733	0	0.152	0.152	0	0.152	0.0733	0.584	0.327	0.112	0.152	0.152	0.112	0.112	0.112
26S proteasome non-ATPase regulatory subunit 8 OS=Mus musculus OX=10090 GN=Psmd8 PE=1 SV=2	PSMD8_MOUSE	40 kDa	0.268	0.268	0.608	0.268	0.268	0.268	0.268	0.486	0.608	0.486	0.373	0.741	0.486	0	0.486	0.268
Plasma membrane calcium-transporting ATPase 4 OS=Mus musculus OX=10090 GN=Atp2b4 PE=1 SV=1	AT2B4_MOUSE	133 kDa	0	0	0	0	0	0	0	0	0.304	0	0	0	0	0	0	0
Rho GDP-dissociation inhibitor 2 OS=Mus musculus OX=10090 GN=Arhgdib PE=1 SV=3	GDIR2_MOUSE	23 kDa	0.724	0.724	0.975	0.975	0.504	0	0	0.313	2.4	0.975	0.724	0	0.313	0	0.504	0.504
Paladin OS=Mus musculus OX=10090 GN=Pald1 PE=1 SV=1	PALD_MOUSE	97 kDa	0.142	0.0686	0.22	0.105	0.142	0	0.105	0.105	0.18	0.0686	0	0.105	0.0686	0	0.0686	0
Ceruloplasmin OS=Mus musculus OX=10090 GN=Cp PE=1 SV=2	CERU_MOUSE	121 kDa	0	0	0	0	0	0	0	0	0.488	0.172	0	0	0	0	0	0
Periplakin OS=Mus musculus OX=10090 GN=Ppl PE=1 SV=1	PEPL_MOUSE	204 kDa	0	0	0	0	0	0	0	0	0.0321	0	0	0	0	0	0	0
Casein kinase II subunit beta OS=Mus musculus OX=10090 GN=Csnk2b PE=1 SV=1	CSK2B_MOUSE	25 kDa	1.72	1.4	0.455	0.284	0.455	0.284	0.284	0.284	3.48	1.4	0	0	0.284	0.284	0.455	0
GMP synthase [glutamine-hydrolyzing] OS=Mus musculus OX=10090 GN=Gmps PE=1 SV=2	GUAA_MOUSE	77 kDa	0.133	0.133	0.181	0.133	0.232	0	0.232	0.284	0.232	0.133	0.396	0.181	0.181	0	0.181	0.396
Elongin-B OS=Mus musculus OX=10090 GN=Elob PE=1 SV=1	ELOB_MOUSE	13 kDa	1.5	0.989	0.989	0.989	1.5	1.5	0.989	1.5	2.15	0	0	1.5	2.15	0	0	0
Nicalin OS=Mus musculus OX=10090 GN=Ncln PE=1 SV=2	NCLN_MOUSE	63 kDa	0.289	0.427	0.225	0.107	0.289	0	0.748	0.289	1.62	0	0.165	0	0.107	0	0.165	0.165
Leukocyte elastase inhibitor A OS=Mus musculus OX=10090 GN=Serpinb1a PE=1 SV=1	ILEUA_MOUSE	43 kDa	0.347	0.451	0	0	0.25	0	0	0.25	0.451	0.25	0.161	0	0.564	0	0.451	0.161
Kinesin light chain 1 OS=Mus musculus OX=10090 GN=Klc1 PE=1 SV=3	KLC1_MOUSE	61 kDa	0	0	0.109	0	0	0	0	0	0	0	0.297	0	0	0	0.109	0.366
Signal peptidase complex subunit 2 OS=Mus musculus OX=10090 GN=Spcs2 PE=1 SV=1	SPCS2_MOUSE	25 kDa	0.284	0	0.455	0.455	0.284	0.455	0.455	0	2.49	2.08	0	0.455	0.649	0.455	0	0
Protein amnionless OS=Mus musculus OX=10090 GN=Amn PE=1 SV=1	AMNLS_MOUSE	49 kDa	0	0.14	0	0	0	0	0	0.14	1.19	0.686	0.217	0	0.14	0	0.14	0.217
Keratin, type I cytoskeletal 42 OS=Mus musculus OX=10090 GN=Krt42 PE=1 SV=1	K1C42_MOUSE	50 kDa	0	0	0	0	0	0	0	0.464	0	0	0.559	0.289	2.34	0	0.464	0.559
Probable ATP-dependent RNA helicase DDX46 OS=Mus musculus OX=10090 GN=Ddx46 PE=1 SV=2	DDX46_MOUSE	117 kDa	0	0	0	0	0.0563	0	0	0.0563	0	0	0.0856	0	0.0856	0	0	0.0856
Inter-alpha-trypsin inhibitor heavy chain H2 OS=Mus musculus OX=10090 GN=Itih2 PE=1 SV=1	ITIH2_MOUSE	106 kDa	0	0	0	0	0.199	0.129	0	0.164	0.236	0.129	0.0625	0.0951	0.0951	0	0.0951	0.0625
Signal recognition particle 54 kDa protein OS=Mus musculus OX=10090 GN=Srp54 PE=1 SV=2	SRP54_MOUSE	56 kDa	0	0	0.121	0	0.121	0	0	0.121	0.121	0	0.257	0	0	0	0	0.257
WASH complex subunit 4 OS=Mus musculus OX=10090 GN=Washc4 PE=1 SV=2	WASC4_MOUSE	136 kDa	0	0	0	0	0.125	0.125	0	0.0733	0.0483	0.0483	0	0	0.125	0	0.0989	0
Leukemia inhibitory factor receptor OS=Mus musculus OX=10090 GN=Lifr PE=1 SV=1	LIFR_MOUSE	123 kDa	0.111	0.0818	0	0	0	0	0.233	0	0.406	0.201	0	0.0538	0.0818	0.0538	0.111	0
Pyridoxal phosphate homeostasis protein OS=Mus musculus OX=10090 GN=Plpbp PE=1 SV=1	PLPHP_MOUSE	30 kDa	0.368	0.368	1.08	0.685	0.518	0.685	0.232	0.368	1.84	0.871	0.685	0.871	0.685	0.368	0.518	0.685
Transcriptional activator protein Pur-beta OS=Mus musculus OX=10090 GN=Purb PE=1 SV=3	PURB_MOUSE	34 kDa	0.593	0.593	0.918	0.593	0.205	0.322	0	0.205	0.322	0.205	0.593	0.205	0	0	0	0.593
MMS19 nucleotide excision repair protein homolog OS=Mus musculus OX=10090 GN=Mms19 PE=1 SV=1	MMS19_MOUSE	113 kDa	0.0889	0.0585	0.0585	0	0.153	0	0.186	0.12	0.153	0.12	0.153	0.12	0.22	0	0.255	0.12
Huntingtin-interacting protein 1 OS=Mus musculus OX=10090 GN=Hip1 PE=1 SV=2	HIP1_MOUSE	115 kDa	0	0	0	0	0.25	0	0	0.0574	0.0873	0	0	0.0574	0	0	0.0873	0
Long-chain-fatty-acid--CoA ligase 1 OS=Mus musculus OX=10090 GN=Acsl1 PE=1 SV=2	ACSL1_MOUSE	78 kDa	0	0	0.131	0.131	0	0	0.333	0	0.705	0.389	0	0	0.178	0	0.178	0
Nucleoporin NUP188 homolog OS=Mus musculus OX=10090 GN=Nup188 PE=1 SV=2	NU188_MOUSE	197 kDa	0	0	0	0	0.0677	0.0504	0.0677	0	0.0854	0.0854	0	0.0333	0.0854	0	0.0504	0
Vitamin D-binding protein OS=Mus musculus OX=10090 GN=Gc PE=1 SV=2	VTDB_MOUSE	54 kDa	0.195	0	0	0	0.126	0	0.428	0.195	0.345	0.268	0	0	0	0	0	0
Signal recognition particle receptor subunit alpha OS=Mus musculus OX=10090 GN=Srpra PE=1 SV=1	SRPRA_MOUSE	70 kDa	0	0	0	0	0	0	0.0961	0	0.258	0.148	0.148	0	0	0	0	0.148
60S ribosomal protein L22-like 1 OS=Mus musculus OX=10090 GN=Rpl22l1 PE=1 SV=1	RL22L_MOUSE	14 kDa	1.33	1.87	1.87	1.33	1.33	1.87	0	1.33	1.87	1.33	0.883	0.883	1.33	0.883	0.883	0.883
Tricarboxylate transport protein, mitochondrial OS=Mus musculus OX=10090 GN=Slc25a1 PE=1 SV=1	TXTP_MOUSE	34 kDa	0.322	0	0	0	0.451	0.451	0.322	0.451	2.06	0.918	0.322	0.451	0.322	0.205	0.205	0.322
Microtubule-associated protein RP/EB family member 1 OS=Mus musculus OX=10090 GN=Mapre1 PE=1 SV=3	MARE1_MOUSE	30 kDa	0.233	0	0	0	0.521	0.689	0.233	0.875	0.369	0	0.521	1.31	0.233	0	0.233	0.521
Legumain OS=Mus musculus OX=10090 GN=Lgmn PE=1 SV=1	LGMN_MOUSE	49 kDa	0	0.137	0	0	0	0	0	0	0.673	0.293	0	0	0	0	0	0
NADH dehydrogenase [ubiquinone] flavoprotein 2, mitochondrial OS=Mus musculus OX=10090 GN=Ndufv2 PE=1 SV=2	NDUV2_MOUSE	27 kDa	1.23	0.774	0.582	0.411	0.411	0.411	0	0	2.96	2.15	0.258	0.411	0.411	0.258	0.258	0.258
60S ribosomal protein L22 OS=Mus musculus OX=10090 GN=Rpl22 PE=1 SV=2	RL22_MOUSE	15 kDa	1.28	0.858	1.28	1.28	1.28	1.28	0	0.858	1.81	0.858	0.858	1.28	0.858	1.28	0.858	0.858
Dolichol-phosphate mannosyltransferase subunit 1 OS=Mus musculus OX=10090 GN=Dpm1 PE=1 SV=1	DPM1_MOUSE	29 kDa	0.537	0.537	0.381	0	0.381	0	0.381	0.537	5.22	2.63	0.537	0.537	0.537	0.381	0.537	0.381
NADH dehydrogenase [ubiquinone] 1 alpha subcomplex subunit 8 OS=Mus musculus OX=10090 GN=Ndufa8 PE=1 SV=3	NDUA8_MOUSE	20 kDa	1.17	1.17	1.17	1.17	0.592	0.858	0	0.363	3.03	1.96	0	0	0	0	0	0
Sorting and assembly machinery component 50 homolog OS=Mus musculus OX=10090 GN=Samm50 PE=1 SV=1	SAM50_MOUSE	52 kDa	0	0.278	0.131	0	0	0	0.359	0.202	0.131	0	0.131	0	0	0	0	0.131
Cysteine--tRNA ligase, cytoplasmic OS=Mus musculus OX=10090 GN=Cars PE=1 SV=2	SYCC_MOUSE	95 kDa	0.07	0.07	0.107	0.145	0.07	0	0.07	0.07	0.184	0.107	0.225	0	0.107	0	0.07	0.225
WASH complex subunit 5 OS=Mus musculus OX=10090 GN=Washc5 PE=1 SV=2	WASC5_MOUSE	134 kDa	0	0	0	0	0.212	0.0491	0.101	0.0746	0.366	0.271	0.0491	0.155	0.101	0	0.101	0
Ran GTPase-activating protein 1 OS=Mus musculus OX=10090 GN=Rangap1 PE=1 SV=2	RAGP1_MOUSE	64 kDa	0	0	0.106	0.106	0.421	0	0.106	0.286	0.352	0.106	0.352	0.106	0	0	0.163	0.286
Exportin-7 OS=Mus musculus OX=10090 GN=Xpo7 PE=1 SV=3	XPO7_MOUSE	124 kDa	0	0	0	0	0.168	0	0.139	0.0533	0.0533	0.081	0.139	0.0533	0.139	0.081	0.139	0.081
Coatomer subunit zeta-1 OS=Mus musculus OX=10090 GN=Copz1 PE=1 SV=1	COPZ1_MOUSE	20 kDa	1.92	0.846	0.846	0.846	0.359	0	0	0	1.92	0.846	0.359	1.51	0.584	0.846	0	0.359
MICOS complex subunit Mic27 OS=Mus musculus OX=10090 GN=Apool PE=1 SV=1	MIC27_MOUSE	29 kDa	0.24	0.24	0.381	0	0.537	0.381	0.381	0	2.26	0.381	0.24	0.537	0.381	0	0.381	0.24
Leucine-rich repeat-containing protein 47 OS=Mus musculus OX=10090 GN=Lrrc47 PE=1 SV=1	LRC47_MOUSE	64 kDa	0	0	0.162	0	0.222	0	0.162	0.351	0.351	0	0.57	0	0.222	0	0.222	0.57
60S ribosomal protein L38 OS=Mus musculus OX=10090 GN=Rpl38 PE=1 SV=3	RL38_MOUSE	8 kDa	4.89	4.89	11	16.1	4.89	4.89	0	7.4	23.4	3.13	7.4	3.13	4.89	4.89	3.13	7.4
ATP synthase subunit g, mitochondrial OS=Mus musculus OX=10090 GN=Atp5l PE=1 SV=1	ATP5L_MOUSE	11 kDa	1.85	0.689	1.85	1.2	1.2	1.85	0	0.689	7.15	1.2	1.2	1.85	3.82	1.85	1.2	0.689
Methylmalonate-semialdehyde dehydrogenase [acylating], mitochondrial OS=Mus musculus OX=10090 GN=Aldh6a1 PE=1 SV=1	MMSA_MOUSE	58 kDa	0	0.116	0	0	0	0	0.47	0.18	0.47	0.392	0.317	0.116	0	0	0	0.317
Interleukin enhancer-binding factor 2 OS=Mus musculus OX=10090 GN=Ilf2 PE=1 SV=1	ILF2_MOUSE	43 kDa	0.445	0	0.445	0.247	0.247	0.247	0.445	0.445	0.342	0.159	0.342	0.342	0.445	0.342	0.342	0.247
Protein FAM49B OS=Mus musculus OX=10090 GN=Fam49b PE=1 SV=1	FA49B_MOUSE	37 kDa	0.825	0.537	0.41	0.537	1.17	0	0.41	0.537	0.294	0	0.41	0.188	0.675	0	0.675	0.41
Protein S100-A10 OS=Mus musculus OX=10090 GN=S100a10 PE=1 SV=2	S10AA_MOUSE	11 kDa	1.23	1.23	3.96	1.23	1.23	1.91	0	1.23	10.1	0	1.23	0.706	1.23	1.23	0.706	1.23
Catenin alpha-2 OS=Mus musculus OX=10090 GN=Ctnna2 PE=1 SV=3	CTNA2_MOUSE	105 kDa	0	0	0	0	0.442	0.201	0.316	0.356	0.442	0	0.276	0	0.276	0.165	0.398	0.316
NPC intracellular cholesterol transporter 2 OS=Mus musculus OX=10090 GN=Npc2 PE=1 SV=1	NPC2_MOUSE	16 kDa	2.06	2.06	1.11	1.54	0.453	0.751	0.453	0	2.06	0.751	0	0.453	0.453	0	0.453	0
Translin OS=Mus musculus OX=10090 GN=Tsn PE=1 SV=1	TSN_MOUSE	26 kDa	0.816	0.431	0.27	0.431	0.816	0.431	0.612	0.27	2.3	1.05	0	1.05	0.816	0.431	0.612	0
E3 ubiquitin-protein ligase HERC2 OS=Mus musculus OX=10090 GN=Herc2 PE=1 SV=3	HERC2_MOUSE	527 kDa	0	0	0.0123	0	0	0	0	0	0	0	0	0	0	0	0	0
Lactoylglutathione lyase OS=Mus musculus OX=10090 GN=Glo1 PE=1 SV=3	LGUL_MOUSE	21 kDa	0.565	0.565	0.565	0.565	0.565	0.348	0.348	0.348	2.3	0.565	0.348	0.817	0.565	0.348	0.565	0.348
Growth factor receptor-bound protein 2 OS=Mus musculus OX=10090 GN=Grb2 PE=1 SV=1	GRB2_MOUSE	25 kDa	0.642	0.45	0.642	0.45	0.45	0.45	0	0	1.1	0.45	0.281	1.1	0.281	0	0.281	0.281
NEDD8-conjugating enzyme Ubc12 OS=Mus musculus OX=10090 GN=Ube2m PE=1 SV=1	UBC12_MOUSE	21 kDa	0.812	0.562	0.346	0.562	0.562	0.812	0	0.346	0.346	0.562	0.346	0.812	0	0.812	0	0.346
NAD-dependent malic enzyme, mitochondrial OS=Mus musculus OX=10090 GN=Me2 PE=1 SV=1	MAOM_MOUSE	66 kDa	0.405	0.157	0.157	0.214	0	0	0.974	0.102	1.4	0.157	0.157	0.214	0	0	0	0.157
Peptidyl-prolyl cis-trans isomerase FKBP1A OS=Mus musculus OX=10090 GN=Fkbp1a PE=1 SV=2	FKB1A_MOUSE	12 kDa	4.88	4.88	6.57	4.88	1.75	1.75	0.659	1.14	4.88	1.14	1.14	1.75	1.75	1.14	1.14	1.14
Galectin-3-binding protein OS=Mus musculus OX=10090 GN=Lgals3bp PE=1 SV=1	LG3BP_MOUSE	64 kDa	0.104	0.104	0.219	0	0.104	0.16	0.219	0.104	0.64	0.281	0.104	0.16	0.16	0	0.104	0.104
Prolactin-2C5 OS=Mus musculus OX=10090 GN=Prl2c5 PE=1 SV=1	PR2C5_MOUSE	25 kDa	0	0	1.09	0.849	0.849	0	0	0.279	1.67	2.86	0	0.446	0	0	0	0
NPC intracellular cholesterol transporter 1 OS=Mus musculus OX=10090 GN=Npc1 PE=1 SV=2	NPC1_MOUSE	143 kDa	0	0	0	0	0.0699	0.0699	0.0943	0.0699	0.0699	0.0699	0.0461	0	0.0461	0	0.0461	0.0461
Pyridoxal-dependent decarboxylase domain-containing protein 1 OS=Mus musculus OX=10090 GN=Pdxdc1 PE=1 SV=2	PDXD1_MOUSE	87 kDa	0	0	0	0.0762	0.497	0	0.116	0.158	0.246	0	0.246	0.246	0.443	0	0.443	0.246
Myosin regulatory light polypeptide 9 OS=Mus musculus OX=10090 GN=Myl9 PE=1 SV=3	MYL9_MOUSE	20 kDa	5.48	2.48	4.55	3.75	0	0	0	3.75	15.5	21.5	9.34	6.57	0	6.57	0	5.48
26S proteasome non-ATPase regulatory subunit 5 OS=Mus musculus OX=10090 GN=Psmd5 PE=1 SV=4	PSMD5_MOUSE	56 kDa	0.121	0.186	0.186	0	0	0.121	0.407	0.407	0.329	0.121	0.329	0.121	0.256	0.121	0.186	0.329
Eukaryotic translation initiation factor 3 subunit H OS=Mus musculus OX=10090 GN=Eif3h PE=1 SV=1	EIF3H_MOUSE	40 kDa	0.172	0.172	0	0	0.172	0	0.172	0.487	1.04	0.61	0	0.269	0.269	0	0.172	0
Adenosine kinase OS=Mus musculus OX=10090 GN=Adk PE=1 SV=2	ADK_MOUSE	40 kDa	0.171	0.267	0.171	0	0.371	0	0.267	0.606	0.606	0.171	0.606	0.881	0.484	0	0.267	0.484
Biliverdin reductase A OS=Mus musculus OX=10090 GN=Blvra PE=1 SV=1	BIEA_MOUSE	34 kDa	1.33	0.456	0.6	0.326	0.6	0.326	0.326	0.6	1.56	0.757	0.326	0.456	0.6	0	0.207	0.326
Heme oxygenase 2 OS=Mus musculus OX=10090 GN=Hmox2 PE=1 SV=1	HMOX2_MOUSE	36 kDa	1.21	0.855	0.555	0.555	0.303	0.193	0.424	0.555	0.855	0.424	0.855	0	0.193	0	0.193	0.555
Cullin-1 OS=Mus musculus OX=10090 GN=Cul1 PE=1 SV=1	CUL1_MOUSE	90 kDa	0	0	0.074	0	0.113	0	0.154	0.113	0.154	0.074	0.113	0	0.154	0	0.113	0.113
ATP synthase subunit e, mitochondrial OS=Mus musculus OX=10090 GN=Atp5me PE=1 SV=2	ATP5I_MOUSE	8 kDa	1.03	1.03	3.13	3.13	1.03	1.03	0	0	11	1.9	1.9	0	1.03	0	0	1.03
RNA-binding protein 28 OS=Mus musculus OX=10090 GN=Rbm28 PE=1 SV=4	RBM28_MOUSE	84 kDa	0	0	0	0	0	0	0	0	0	0	0	0.0791	0	0	0.0791	0
Aldehyde dehydrogenase X, mitochondrial OS=Mus musculus OX=10090 GN=Aldh1b1 PE=1 SV=1	AL1B1_MOUSE	58 kDa	0	0	0	0	0.181	0	0.474	0	1.43	1.05	0.319	0	0.181	0.181	0.248	0.248
Microtubule-associated protein 1B OS=Mus musculus OX=10090 GN=Map1b PE=1 SV=2	MAP1B_MOUSE	270 kDa	0	0	0	0	0.0242	0	0	0	0	0	0.0365	0.0242	0	0	0.0489	0.0365
Macrophage migration inhibitory factor OS=Mus musculus OX=10090 GN=Mif PE=1 SV=2	MIF_MOUSE	13 kDa	1.06	1.62	2.33	1.62	1.06	1.62	0.618	1.06	3.24	1.06	1.62	2.33	2.33	2.33	1.06	1.62
Protein FAM162A OS=Mus musculus OX=10090 GN=Fam162a PE=1 SV=1	F162A_MOUSE	18 kDa	0.414	1	1.38	1	0.414	0.414	0	0	1.38	0	0.414	0.414	1.38	0	0.682	0.414
Ras-related protein Rab-18 OS=Mus musculus OX=10090 GN=Rab18 PE=1 SV=2	RAB18_MOUSE	23 kDa	0.719	0.501	0.969	1.25	1.25	0.501	0	0.311	2.38	0.719	0.501	1.25	0.719	1.25	0.501	0.719
Beta-parvin OS=Mus musculus OX=10090 GN=Parvb PE=1 SV=1	PARVB_MOUSE	42 kDa	0	0.164	0.256	0	0	0	0	0.164	0.164	0	0	0	0	0	0.164	0
Keratin, type I cytoskeletal 14 OS=Mus musculus OX=10090 GN=Krt14 PE=1 SV=2	K1C14_MOUSE	53 kDa	0	0	0	0	0	0	0	0	0	0	0.719	0	2.33	0	0	0.826
Serine/threonine-protein phosphatase PGAM5, mitochondrial OS=Mus musculus OX=10090 GN=Pgam5 PE=1 SV=1	PGAM5_MOUSE	32 kDa	0.343	0.218	0.218	0.218	0.218	0	0.482	0	1.95	1.42	0.218	0	0.343	0	0	0
Cullin-3 OS=Mus musculus OX=10090 GN=Cul3 PE=1 SV=1	CUL3_MOUSE	89 kDa	0	0	0.0747	0.114	0	0	0.0747	0.0747	0.241	0	0.114	0	0.197	0	0.155	0.155
Beta-hexosaminidase subunit alpha OS=Mus musculus OX=10090 GN=Hexa PE=1 SV=2	HEXA_MOUSE	61 kDa	0.371	0.301	0.111	0.171	0.234	0	0.301	0.171	0.605	0.523	0.371	0	0.171	0	0.111	0.301
Cytochrome c oxidase subunit 6B1 OS=Mus musculus OX=10090 GN=Cox6b1 PE=1 SV=2	CX6B1_MOUSE	10 kDa	3.35	2.24	6.83	6.83	2.24	1.42	0	1.42	4.83	1.42	2.24	2.24	2.24	3.35	0	2.24
Putative helicase MOV-10 OS=Mus musculus OX=10090 GN=Mov10 PE=1 SV=2	MOV10_MOUSE	114 kDa	0	0	0	0	0.12	0	0	0	0.617	0.404	0.0582	0.0885	0	0	0.152	0.0582
Transcription elongation factor SPT6 OS=Mus musculus OX=10090 GN=Supt6h PE=1 SV=2	SPT6H_MOUSE	199 kDa	0	0	0	0	0	0.0329	0.0329	0.0329	0	0	0	0	0.0329	0	0	0
NADPH:adrenodoxin oxidoreductase, mitochondrial OS=Mus musculus OX=10090 GN=Fdxr PE=1 SV=1	ADRO_MOUSE	54 kDa	0.265	0.341	0.265	0.341	0.193	0	0.799	0.265	1.15	0.423	0	0	0.125	0.125	0.265	0
N-acetylglucosamine-6-sulfatase OS=Mus musculus OX=10090 GN=Gns PE=1 SV=1	GNS_MOUSE	61 kDa	0.169	0.169	0.11	0	0	0	0	0	0.232	0.11	0.11	0.11	0.11	0	0	0.11
Inositol 1,4,5-trisphosphate receptor type 2 OS=Mus musculus OX=10090 GN=Itpr2 PE=1 SV=4	ITPR2_MOUSE	307 kDa	0	0	0	0	0	0	0	0	0.0212	0	0	0	0	0	0	0
Thrombospondin-1 OS=Mus musculus OX=10090 GN=Thbs1 PE=1 SV=1	TSP1_MOUSE	130 kDa	0.0509	0.104	0	0	0.0772	0.0509	0.0509	0.0509	0.25	0.104	0	0	0	0	0	0
Endoplasmic reticulum-Golgi intermediate compartment protein 1 OS=Mus musculus OX=10090 GN=Ergic1 PE=1 SV=1	ERGI1_MOUSE	33 kDa	0.214	0	0.214	0.214	0.787	0.337	1.17	0	1.63	1.17	0	0	0.622	0	0.473	0.214
Eukaryotic peptide chain release factor subunit 1 OS=Mus musculus OX=10090 GN=Etf1 PE=1 SV=4	ERF1_MOUSE	49 kDa	0.139	0.383	0.476	0.215	0.476	0	0.476	1.32	0.681	0.296	0	0.139	0.215	0.139	0.215	0
Beta-hexosaminidase subunit beta OS=Mus musculus OX=10090 GN=Hexb PE=1 SV=2	HEXB_MOUSE	61 kDa	0.17	0	0	0	0	0	0.11	0.11	1.19	0.441	0	0	0	0	0	0
3-mercaptopyruvate sulfurtransferase OS=Mus musculus OX=10090 GN=Mpst PE=1 SV=4	THTM_MOUSE	33 kDa	0	0	0.331	0.331	0.331	0	0.21	0.331	0.947	0.463	0.21	0	0.21	0	0	0.21
Disheveled-associated activator of morphogenesis 1 OS=Mus musculus OX=10090 GN=Daam1 PE=1 SV=4	DAAM1_MOUSE	123 kDa	0	0	0	0	0.0813	0	0	0.0535	0	0	0	0	0	0	0.0535	0
Ras GTPase-activating protein-binding protein 2 OS=Mus musculus OX=10090 GN=G3bp2 PE=1 SV=2	G3BP2_MOUSE	54 kDa	0	0	0	0	0	0	0	0	0	0	0.424	0	0	0	0	0.342
Enhancer of rudimentary homolog OS=Mus musculus OX=10090 GN=Erh PE=1 SV=1	ERH_MOUSE	12 kDa	1.1	0.638	1.68	1.1	1.1	0.638	0	0.638	1.1	0	0	0.638	0.638	0	0	0.638
Leukocyte surface antigen CD47 OS=Mus musculus OX=10090 GN=Cd47 PE=1 SV=2	CD47_MOUSE	33 kDa	0	0	0	0	0	0	0	0	0.331	0	0	0	0	0	0	0
GRIP and coiled-coil domain-containing protein 2 OS=Mus musculus OX=10090 GN=Gcc2 PE=1 SV=2	GCC2_MOUSE	194 kDa	0	0	0	0	0	0	0	0	0.0337	0	0	0	0	0	0	0
Nardilysin OS=Mus musculus OX=10090 GN=Nrdc PE=1 SV=1	NRDC_MOUSE	133 kDa	0	0	0	0	0.274	0.0753	0	0.305	0.305	0.102	0.156	0.129	0.102	0	0.0753	0.156
Nuclear pore membrane glycoprotein 210 OS=Mus musculus OX=10090 GN=Nup210 PE=1 SV=2	PO210_MOUSE	204 kDa	0	0	0	0	0	0.0321	0	0	0.438	0.0485	0	0	0	0	0	0
Endoplasmic reticulum junction formation protein lunapark OS=Mus musculus OX=10090 GN=Lnpk PE=1 SV=1	LNP_MOUSE	48 kDa	0	0	0	0	0	0	0	0	0	0.143	0	0	0	0	0	0
Keratin, type I cytoskeletal 17 OS=Mus musculus OX=10090 GN=Krt17 PE=1 SV=3	K1C17_MOUSE	48 kDa	0	0	0	0	0	0	0	0	0	0	0.81	0	4.2	0	0	0.81
Sepiapterin reductase OS=Mus musculus OX=10090 GN=Spr PE=1 SV=1	SPRE_MOUSE	28 kDa	1.2	0.755	0.252	0.755	0.401	0	0.252	0.568	2.45	0.568	0.252	0.401	0.568	0.252	0.401	0.252
Hsp90 co-chaperone Cdc37 OS=Mus musculus OX=10090 GN=Cdc37 PE=1 SV=1	CDC37_MOUSE	45 kDa	0	0	0.428	0.33	0.153	0	0	0.533	0.33	0.33	0.153	0.153	0.238	0	0.238	0.153
Chromodomain-helicase-DNA-binding protein 6 OS=Mus musculus OX=10090 GN=Chd6 PE=1 SV=1	CHD6_MOUSE	305 kDa	0	0	0	0	0	0.0214	0	0	0	0	0	0	0	0	0	0
Uridine 5'-monophosphate synthase OS=Mus musculus OX=10090 GN=Umps PE=1 SV=3	UMPS_MOUSE	52 kDa	0.129	0	0.355	0.275	0.275	0	0.531	0.627	0	0	0.355	0.355	0.2	0	0.44	0.275
Transportin-3 OS=Mus musculus OX=10090 GN=Tnpo3 PE=1 SV=1	TNPO3_MOUSE	104 kDa	0.0635	0	0.0635	0	0.131	0	0.0968	0.0635	0.0968	0.0635	0.131	0.131	0.131	0	0.131	0.0968
Cingulin OS=Mus musculus OX=10090 GN=Cgn PE=1 SV=1	CING_MOUSE	136 kDa	0	0	0	0	0	0	0	0	0.0732	0	0	0	0	0	0	0.0482
Sphingosine-1-phosphate lyase 1 OS=Mus musculus OX=10090 GN=Sgpl1 PE=1 SV=1	SGPL1_MOUSE	64 kDa	0	0	0	0	0	0	0.351	0	0.825	0.162	0.106	0	0.162	0	0.285	0.162
Protein FAM3C OS=Mus musculus OX=10090 GN=Fam3c PE=1 SV=1	FAM3C_MOUSE	25 kDa	1.42	1.74	1.13	0.656	0.46	0	0.287	0	3.54	3.54	0	0.46	0	0	0.287	0
Neuroplastin OS=Mus musculus OX=10090 GN=Nptn PE=1 SV=3	NPTN_MOUSE	44 kDa	0.154	0.154	0.154	0.154	0	0	0	0	0.239	0.154	0.239	0.154	0	0.154	0.154	0.154
Charged multivesicular body protein 4b OS=Mus musculus OX=10090 GN=Chmp4b PE=1 SV=2	CHM4B_MOUSE	25 kDa	0.649	0.649	0.649	0.455	0.284	0.284	0.455	0.649	1.12	0.455	0.455	0	0.649	0	0	0.455
60S ribosomal protein L35 OS=Mus musculus OX=10090 GN=Rpl35 PE=1 SV=1	RL35_MOUSE	15 kDa	0.875	0.875	1.31	0.875	0	0	0.52	0.52	2.51	2.51	0.52	0.875	0.875	0.52	0	0.52
Fatty acid-binding protein, heart OS=Mus musculus OX=10090 GN=Fabp3 PE=1 SV=5	FABPH_MOUSE	15 kDa	0.858	1.28	1.81	2.45	1.28	0	0.511	0.858	3.24	1.28	0.858	0.858	1.28	0	0.858	0.858
Aminopeptidase B OS=Mus musculus OX=10090 GN=Rnpep PE=1 SV=2	AMPB_MOUSE	72 kDa	0	0	0	0.142	0	0	0.0923	0	0.555	0.247	0.0923	0	0.142	0	0.193	0.0923
Vacuolar protein sorting-associated protein 4B OS=Mus musculus OX=10090 GN=Vps4b PE=1 SV=2	VPS4B_MOUSE	49 kDa	0	0	0.137	0.137	0.137	0	0.137	0.293	0.293	0.213	0.379	0.137	0	0	0.137	0.293
Calcium/calmodulin-dependent protein kinase type II subunit delta OS=Mus musculus OX=10090 GN=Camk2d PE=1 SV=1	KCC2D_MOUSE	56 kDa	0.185	0.185	0.253	0.12	0.12	0.12	0.12	0	0.12	0	0.185	0.12	0	0.12	0	0.185
Glutathione hydrolase 1 proenzyme OS=Mus musculus OX=10090 GN=Ggt1 PE=1 SV=1	GGT1_MOUSE	62 kDa	0.296	0.23	0.109	0.168	0.168	0	0.365	0.168	0.863	0.168	0.109	0	0.109	0	0.23	0.109
ATP-binding cassette sub-family D member 3 OS=Mus musculus OX=10090 GN=Abcd3 PE=1 SV=2	ABCD3_MOUSE	75 kDa	0	0	0	0	0	0	0	0	0.403	0.135	0	0	0	0	0	0
Alpha-parvin OS=Mus musculus OX=10090 GN=Parva PE=1 SV=1	PARVA_MOUSE	42 kDa	0.252	0.252	0.162	0.162	0.252	0.252	0.162	0.454	0.162	0.162	0.349	0.349	0	0.162	0.162	0.349
ADP-ribosylation factor 6 OS=Mus musculus OX=10090 GN=Arf6 PE=1 SV=2	ARF6_MOUSE	20 kDa	0.588	0.361	0.588	1.16	0.588	0.361	0	0.361	1.16	0.852	0.361	0.588	0.588	0.588	0.361	0.361
S-phase kinase-associated protein 1 OS=Mus musculus OX=10090 GN=Skp1 PE=1 SV=3	SKP1_MOUSE	19 kDa	0.938	0.643	2.76	2.18	0	0.392	0	1.7	1.7	1.29	1.7	0.938	0.643	0.938	0	1.7
Mitochondrial carnitine/acylcarnitine carrier protein OS=Mus musculus OX=10090 GN=Slc25a20 PE=1 SV=1	MCAT_MOUSE	33 kDa	1.15	0.612	1.15	0.951	0.21	0	0	0	3.19	1.86	0	0	0.21	0	0	0
Nucleolar RNA helicase 2 OS=Mus musculus OX=10090 GN=Ddx21 PE=1 SV=3	DDX21_MOUSE	94 kDa	0	0	0	0	0.187	0.108	0.147	0.147	0	0	0.108	0.147	0.228	0	0.147	0.071
Protein RRP5 homolog OS=Mus musculus OX=10090 GN=Pdcd11 PE=1 SV=2	RRP5_MOUSE	208 kDa	0	0	0	0	0	0	0	0	0	0	0.0315	0	0	0	0.0315	0
2-amino-3-ketobutyrate coenzyme A ligase, mitochondrial OS=Mus musculus OX=10090 GN=Gcat PE=1 SV=2	KBL_MOUSE	45 kDa	0	0	0	0	0	0	0.236	0	3.4	3.72	0.152	0	0.326	0	0.236	0.152
Dynactin subunit 2 OS=Mus musculus OX=10090 GN=Dctn2 PE=1 SV=3	DCTN2_MOUSE	44 kDa	0.155	0.333	0.333	0.241	0.333	0	0	1.05	0.54	0.333	0.433	0.241	0.333	0.155	0.241	0.333
Flavin reductase (NADPH) OS=Mus musculus OX=10090 GN=Blvrb PE=1 SV=3	BLVRB_MOUSE	22 kDa	1.66	0.522	1.01	0.323	0.751	1.01	1.01	0	6.1	1.01	0	0.522	0.751	1.01	1.01	0
Annexin A8 OS=Mus musculus OX=10090 GN=Anxa8 PE=1 SV=2	ANXA8_MOUSE	37 kDa	0.294	0.294	0	0	0.188	0	0.188	0.188	2.63	1.57	0.294	0.188	0.675	0	0.41	0.294
Poly [ADP-ribose] polymerase 14 OS=Mus musculus OX=10090 GN=Parp14 PE=1 SV=3	PAR14_MOUSE	204 kDa	0	0	0	0	0	0	0	0.0321	0	0	0	0	0.0321	0	0	0
COP9 signalosome complex subunit 2 OS=Mus musculus OX=10090 GN=Cops2 PE=1 SV=1	CSN2_MOUSE	52 kDa	0	0.131	0.203	0.131	0.279	0.131	0	1.09	0.447	0.131	0.203	0.203	0.361	0	0.539	0.131
U1 small nuclear ribonucleoprotein 70 kDa OS=Mus musculus OX=10090 GN=Snrnp70 PE=1 SV=2	RU17_MOUSE	52 kDa	0	0	0.13	0	0	0	0	0.13	0.202	0	0.358	0	0	0	0.13	0.358
SH3 domain-binding glutamic acid-rich-like protein 3 OS=Mus musculus OX=10090 GN=Sh3bgrl3 PE=1 SV=1	SH3L3_MOUSE	10 kDa	2.13	2.13	2.13	1.35	1.35	2.13	0	1.35	3.16	0.769	0.769	1.35	2.13	1.35	0.769	0.769
5'(3')-deoxyribonucleotidase, cytosolic type OS=Mus musculus OX=10090 GN=Nt5c PE=1 SV=1	NT5C_MOUSE	23 kDa	0.715	0.499	1.57	1.25	0.962	0	0	0.715	1.57	2.37	0.499	1.57	0.962	0	1.57	0.499
NADH dehydrogenase [ubiquinone] 1 alpha subcomplex subunit 6 OS=Mus musculus OX=10090 GN=Ndufa6 PE=1 SV=1	NDUA6_MOUSE	15 kDa	1.22	1.22	1.71	0.819	0.49	0	0.49	0	3.93	0.819	0	0	0.49	0	0	0
NADH dehydrogenase [ubiquinone] 1 alpha subcomplex subunit 12 OS=Mus musculus OX=10090 GN=Ndufa12 PE=1 SV=2	NDUAC_MOUSE	17 kDa	1.46	1.94	1.94	1.05	1.05	1.05	0.433	0	4.04	4.04	0	0.715	1.94	0.433	0.433	0
von Willebrand factor A domain-containing protein 8 OS=Mus musculus OX=10090 GN=Vwa8 PE=1 SV=2	VWA8_MOUSE	213 kDa	0	0	0	0	0	0	0	0	0.0307	0	0	0	0	0	0	0
Translocation protein SEC63 homolog OS=Mus musculus OX=10090 GN=Sec63 PE=1 SV=4	SEC63_MOUSE	88 kDa	0	0	0	0	0.0757	0	0.2	0.0757	0.607	0.245	0	0	0.116	0	0	0
Pregnancy zone protein OS=Mus musculus OX=10090 GN=Pzp PE=1 SV=3	PZP_MOUSE	166 kDa	0	0	0	0	0	0	0	0	0.338	0.146	0	0	0	0	0	0
Retinol dehydrogenase 11 OS=Mus musculus OX=10090 GN=Rdh11 PE=1 SV=2	RDH11_MOUSE	35 kDa	0.31	0.31	0.433	0.197	0.433	0.197	0.433	0.197	2.52	1.69	0.433	0.31	0.31	0	0.433	0.433
Proteasome assembly chaperone 1 OS=Mus musculus OX=10090 GN=Psmg1 PE=1 SV=1	PSMG1_MOUSE	33 kDa	0	0	0.21	0	0	0	0	0	0	0	0	0.21	0	0	0	0
NADH dehydrogenase [ubiquinone] iron-sulfur protein 7, mitochondrial OS=Mus musculus OX=10090 GN=Ndufs7 PE=1 SV=1	NDUS7_MOUSE	25 kDa	0.884	0.884	1.14	0.462	0.462	0.66	0.288	0.288	1.14	0.884	0.288	1.14	0.884	0.66	0	0
AFG3-like protein 2 OS=Mus musculus OX=10090 GN=Afg3l2 PE=1 SV=1	AFG32_MOUSE	90 kDa	0	0	0	0	0.154	0	0.196	0	0.537	0.24	0	0	0.196	0	0	0
Actin filament-associated protein 1 OS=Mus musculus OX=10090 GN=Afap1 PE=1 SV=1	AFAP1_MOUSE	81 kDa	0	0	0	0	0	0	0.0826	0	0	0	0	0	0	0	0	0
U1 small nuclear ribonucleoprotein A OS=Mus musculus OX=10090 GN=Snrpa PE=1 SV=3	SNRPA_MOUSE	32 kDa	0.345	0.218	0.218	0.484	0	0.218	0.218	0.345	0.218	0	0.218	0.218	0.218	0.218	0.218	0.218
Dolichyl-diphosphooligosaccharide--protein glycosyltransferase subunit STT3B OS=Mus musculus OX=10090 GN=Stt3b PE=1 SV=2	STT3B_MOUSE	93 kDa	0	0.147	0	0	0	0	0.0711	0	0.272	0	0	0	0	0	0	0
Carbonic anhydrase 4 OS=Mus musculus OX=10090 GN=Ca4 PE=1 SV=1	CAH4_MOUSE	34 kDa	0.444	0.444	0.317	0.202	0	0	0.317	0	2.3	1.09	0	0.202	0	0	0	0
3 beta-hydroxysteroid dehydrogenase/Delta 5-->4-isomerase type 6 OS=Mus musculus OX=10090 GN=Hsd3b6 PE=1 SV=4	3BHS6_MOUSE	42 kDa	0	0	0	0	0.254	0.163	0.696	0.163	0	0	0.163	0.163	0.352	0.163	0.254	0.163
40S ribosomal protein S21 OS=Mus musculus OX=10090 GN=Rps21 PE=1 SV=1	RS21_MOUSE	9 kDa	0.909	1.64	2.64	4.03	0	1.64	0.909	0.909	34	1.64	1.64	1.64	0	1.64	0	1.64
Proteasome activator complex subunit 4 OS=Mus musculus OX=10090 GN=Psme4 PE=1 SV=1	PSME4_MOUSE	211 kDa	0	0	0	0	0	0	0	0.031	0.063	0	0	0	0.031	0	0	0
Acetolactate synthase-like protein OS=Mus musculus OX=10090 GN=Ilvbl PE=1 SV=1	ILVBL_MOUSE	68 kDa	0	0	0	0	0	0	0	0	3.48	1.22	0	0	0	0	0	0
Cytochrome c oxidase assembly factor 7 OS=Mus musculus OX=10090 GN=Coa7 PE=1 SV=1	COA7_MOUSE	26 kDa	0	0.276	0	0	0	0	0	0	0.276	0	0	0	0	0	0	0
NADH dehydrogenase [ubiquinone] 1 alpha subcomplex subunit 13 OS=Mus musculus OX=10090 GN=Ndufa13 PE=1 SV=3	NDUAD_MOUSE	17 kDa	1.48	1.07	1.48	1.48	0.726	0.726	0	0	2.57	1.07	0.726	1.07	1.07	0.726	0	0.726
Cytochrome c oxidase subunit NDUFA4 OS=Mus musculus OX=10090 GN=Ndufa4 PE=1 SV=2	NDUA4_MOUSE	9 kDa	0.882	2.54	8.15	3.86	0	1.58	0.882	0.882	2.54	2.54	0.882	0	0.882	0	0	0.882
Four and a half LIM domains protein 1 OS=Mus musculus OX=10090 GN=Fhl1 PE=1 SV=3	FHL1_MOUSE	32 kDa	0	0.218	0.345	0.345	0.218	0.218	0	0.345	1.68	0.809	0.345	0.218	0.218	0.218	0.218	0.345
Mannose-1-phosphate guanyltransferase beta OS=Mus musculus OX=10090 GN=Gmppb PE=1 SV=1	GMPPB_MOUSE	40 kDa	0.374	0.269	0.374	0.374	0.374	0.172	0.374	0.374	0.743	0.887	0.172	0.374	0.61	0	0.374	0.269
Serine/threonine-protein kinase MRCK beta OS=Mus musculus OX=10090 GN=Cdc42bpb PE=1 SV=2	MRCKB_MOUSE	195 kDa	0	0	0	0	0	0.0337	0	0.123	0.0684	0.0337	0.0337	0.0337	0.0337	0	0	0
Importin subunit alpha-4 OS=Mus musculus OX=10090 GN=Kpna3 PE=1 SV=1	IMA4_MOUSE	58 kDa	0.117	0	0.247	0.18	0.318	0.117	0.247	0.393	0.318	0.117	0.555	0.247	0.555	0	0.393	0.472
Heterogeneous nuclear ribonucleoprotein A0 OS=Mus musculus OX=10090 GN=Hnrnpa0 PE=1 SV=1	ROA0_MOUSE	31 kDa	0.362	0	0.229	0	1.06	0.673	0	0.509	0.509	0.229	0.229	0.673	0.854	0	1.06	0.362
Ankycorbin OS=Mus musculus OX=10090 GN=Rai14 PE=1 SV=1	RAI14_MOUSE	109 kDa	0	0	0	0	0.0608	0	0	0	0	0	0	0	0	0	0	0
Adhesion G protein-coupled receptor F5 OS=Mus musculus OX=10090 GN=Adgrf5 PE=1 SV=1	AGRF5_MOUSE	149 kDa	0.044	0.044	0	0	0	0	0.044	0	0.163	0.114	0.044	0	0	0	0	0
Zinc finger ZZ-type and EF-hand domain-containing protein 1 OS=Mus musculus OX=10090 GN=Zzef1 PE=1 SV=2	ZZEF1_MOUSE	328 kDa	0	0	0	0	0.0199	0	0	0	0	0	0	0	0	0	0	0
Aldose reductase-related protein 1 OS=Mus musculus OX=10090 GN=Akr1b7 PE=1 SV=4	ALD1_MOUSE	36 kDa	0	0	0	0	0.42	0	1.87	0	3.44	2.42	0	0.301	0	0	0.551	0
DNA replication licensing factor MCM4 OS=Mus musculus OX=10090 GN=Mcm4 PE=1 SV=1	MCM4_MOUSE	97 kDa	0	0	0.105	0.105	0.261	0	0.105	0.261	0.142	0.105	0.142	0	0.18	0	0.0686	0.105
WD repeat-containing protein 43 OS=Mus musculus OX=10090 GN=Wdr43 PE=2 SV=2	WDR43_MOUSE	75 kDa	0	0	0	0	0.0885	0	0.136	0	0.0885	0	0.0885	0.0885	0.0885	0	0.0885	0.0885
Dual specificity mitogen-activated protein kinase kinase 1 OS=Mus musculus OX=10090 GN=Map2k1 PE=1 SV=2	MP2K1_MOUSE	43 kDa	0.339	0.157	0	0.157	0	0.245	0	0.339	0.339	0	0.441	0	0.157	0	0	0.339
Sodium/potassium-transporting ATPase subunit beta-3 OS=Mus musculus OX=10090 GN=Atp1b3 PE=1 SV=1	AT1B3_MOUSE	32 kDa	0.346	0.219	0	0.219	0.346	0	0.346	0.346	0.486	0.219	0	0.346	0.219	0	0.346	0
Sorting nexin-6 OS=Mus musculus OX=10090 GN=Snx6 PE=1 SV=2	SNX6_MOUSE	47 kDa	0.146	0.227	0.227	0	0.227	0	0.146	0.975	0.227	0	0.146	0.146	0.227	0	0.146	0.146
Ubiquitin carboxyl-terminal hydrolase 7 OS=Mus musculus OX=10090 GN=Usp7 PE=1 SV=1	UBP7_MOUSE	128 kDa	0	0	0	0	0.162	0	0	0.0779	0.191	0.0513	0	0.0779	0.133	0	0.0513	0
Eukaryotic translation initiation factor 2 subunit 2 OS=Mus musculus OX=10090 GN=Eif2s2 PE=1 SV=1	IF2B_MOUSE	38 kDa	0.181	0.181	0.645	0.394	0.283	0.181	0.181	0.394	0.181	0.181	0.181	0	0.283	0.181	0.181	0.181
Methionine--tRNA ligase, cytoplasmic OS=Mus musculus OX=10090 GN=Mars PE=1 SV=1	SYMC_MOUSE	101 kDa	0	0	0	0.0653	0.209	0.0996	0.0653	0	0.209	0	0.171	0	0.0996	0	0.288	0.171
Protein LYRIC OS=Mus musculus OX=10090 GN=Mtdh PE=1 SV=1	LYRIC_MOUSE	64 kDa	0.162	0.105	0.105	0	0	0	0	0.105	0.162	0.105	0.105	0	0	0	0	0.105
Eukaryotic translation initiation factor 4H OS=Mus musculus OX=10090 GN=Eif4h PE=1 SV=3	IF4H_MOUSE	27 kDa	0.258	0.258	0.258	0.258	0.258	0	0	0.258	0.411	0.258	0.258	0.411	0.258	0	0	0.258
Prolactin-7A2 OS=Mus musculus OX=10090 GN=Prl7a2 PE=2 SV=1	PR7A2_MOUSE	29 kDa	0.243	0.243	0.243	0.243	0.243	0	0	0	0.92	0.722	0	0.386	0.386	0	0	0
Astrocytic phosphoprotein PEA-15 OS=Mus musculus OX=10090 GN=Pea15 PE=1 SV=1	PEA15_MOUSE	15 kDa	1.25	0.834	1.75	0.834	1.75	0.834	0	0.834	1.25	0	2.36	1.25	3.12	0.498	0	2.36
Probable ATP-dependent RNA helicase DDX58 OS=Mus musculus OX=10090 GN=Ddx58 PE=1 SV=2	DDX58_MOUSE	106 kDa	0.0951	0.0625	0.129	0.129	0.0625	0	0	0.0625	0.0951	0.0625	0.164	0	0	0	0	0.129
Band 4.1-like protein 2 OS=Mus musculus OX=10090 GN=Epb41l2 PE=1 SV=2	E41L2_MOUSE	110 kDa	0	0	0	0	0.191	0	0	0.0601	0.301	0	0.0916	0	0	0	0	0.0916
RuvB-like 2 OS=Mus musculus OX=10090 GN=Ruvbl2 PE=1 SV=3	RUVB2_MOUSE	51 kDa	0	0	0.283	0.205	0.283	0	0.365	0.983	0.751	0.133	0.133	0	0.205	0.133	0	0
Collagen alpha-2(VI) chain OS=Mus musculus OX=10090 GN=Col6a2 PE=1 SV=3	CO6A2_MOUSE	110 kDa	0	0	0	0	0.124	0	0.124	0	0	0	0.157	0.124	0.0913	0.06	0.124	0.124
Protein DEK OS=Mus musculus OX=10090 GN=Dek PE=1 SV=1	DEK_MOUSE	43 kDa	0	0	0.158	0.158	0	0	0.158	0.246	0.246	0	0.246	0	0	0	0	0.246
Ras-interacting protein 1 OS=Mus musculus OX=10090 GN=Rasip1 PE=1 SV=3	RAIN_MOUSE	104 kDa	0.132	0.132	0.132	0.168	0.132	0.0975	0.064	0.132	0.406	0.168	0.132	0	0	0	0	0.132
Phosphatidylinositol 5-phosphate 4-kinase type-2 gamma OS=Mus musculus OX=10090 GN=Pip4k2c PE=1 SV=1	PI42C_MOUSE	47 kDa	0	0	0	0	0	0	0	0.223	0	0	0.223	0	0	0	0.223	0
Ectonucleoside triphosphate diphosphohydrolase 1 OS=Mus musculus OX=10090 GN=Entpd1 PE=1 SV=1	ENTP1_MOUSE	57 kDa	0.118	0	0.182	0.118	0	0	0.477	0	0.951	0.562	0	0	0.182	0	0.25	0
Transcriptional activator protein Pur-alpha OS=Mus musculus OX=10090 GN=Pura PE=1 SV=1	PURA_MOUSE	35 kDa	0	0	0.312	0	0.572	0	0.436	0.572	0.436	0	0.572	0.572	0.436	0	0.436	0.572
Serine/arginine-rich splicing factor 5 OS=Mus musculus OX=10090 GN=Srsf5 PE=1 SV=2	SRSF5_MOUSE	31 kDa	0.503	0.357	0	0.226	0.357	0	0	0.503	0.664	0.357	0.357	0	0	0	0	0.226
Ubiquitin-conjugating enzyme E2 K OS=Mus musculus OX=10090 GN=Ube2k PE=1 SV=3	UBE2K_MOUSE	22 kDa	0.742	0.516	1	0.516	0.516	0.516	0	0.32	1.64	1.3	0.516	0.516	0.32	0.516	0	0.32
Acyl-CoA-binding protein OS=Mus musculus OX=10090 GN=Dbi PE=1 SV=2	ACBP_MOUSE	10 kDa	1.44	1.44	0.811	2.28	4.94	1.44	0	0	4.94	2.28	0.811	3.41	9.76	18.5	3.41	0.811
ER membrane protein complex subunit 2 OS=Mus musculus OX=10090 GN=Emc2 PE=1 SV=1	EMC2_MOUSE	35 kDa	0.311	0.434	0.718	0.57	0.311	0	0.311	0	1.7	1.25	0.198	0	0.311	0	0	0.198
Nucleosome assembly protein 1-like 4 OS=Mus musculus OX=10090 GN=Nap1l4 PE=1 SV=1	NP1L4_MOUSE	43 kDa	0.25	0.346	0.346	0.346	0	0	0.45	0	0.346	0.16	0.346	0.45	0.25	0.25	0.25	0.16
PC4 and SFRS1-interacting protein OS=Mus musculus OX=10090 GN=Psip1 PE=1 SV=1	PSIP1_MOUSE	60 kDa	0	0	0	0	0	0	0.113	0.174	0	0	0.174	0	0.113	0	0.113	0.174
Fibronectin type III domain-containing protein 3B OS=Mus musculus OX=10090 GN=Fndc3b PE=1 SV=1	FND3B_MOUSE	133 kDa	0	0	0	0	0.0496	0.0754	0	0	0	0.0496	0	0	0	0	0.0754	0
Thyroid hormone receptor-associated protein 3 OS=Mus musculus OX=10090 GN=Thrap3 PE=1 SV=1	TR150_MOUSE	108 kDa	0	0	0	0	0.0931	0	0	0.126	0.0611	0	0.0931	0	0	0	0	0.0931
Sarcoplasmic/endoplasmic reticulum calcium ATPase 3 OS=Mus musculus OX=10090 GN=Atp2a3 PE=1 SV=3	AT2A3_MOUSE	114 kDa	0	0	0	0	0	0	0	0	0.327	0.29	0	0	0	0	0	0
Gamma-soluble NSF attachment protein OS=Mus musculus OX=10090 GN=Napg PE=1 SV=1	SNAG_MOUSE	35 kDa	0	0.199	0.438	0	0	0	0	0	0.724	0.313	0	0	0	0	0	0
Nuclear autoantigenic sperm protein OS=Mus musculus OX=10090 GN=Nasp PE=1 SV=2	NASP_MOUSE	84 kDa	0	0	0	0	0	0	0.0793	0.121	0	0	0.464	0	0	0	0	0.41
Peroxisomal targeting signal 1 receptor OS=Mus musculus OX=10090 GN=Pex5 PE=1 SV=2	PEX5_MOUSE	71 kDa	0	0	0	0	0	0	0.198	0.0946	0.253	0	0	0	0	0.0946	0	0
Chromobox protein homolog 3 OS=Mus musculus OX=10090 GN=Cbx3 PE=1 SV=2	CBX3_MOUSE	21 kDa	0.346	0.346	0.812	0.346	1.44	0.562	0	0.812	0.346	0	1.44	0.812	1.1	1.44	1.44	1.83
Prostaglandin reductase 1 OS=Mus musculus OX=10090 GN=Ptgr1 PE=1 SV=2	PTGR1_MOUSE	36 kDa	0.427	0.427	0	0	0.305	0	0	0.305	0.862	0.194	0.305	0	0.427	0	0	0.305
Brefeldin A-inhibited guanine nucleotide-exchange protein 2 OS=Mus musculus OX=10090 GN=Arfgef2 PE=1 SV=1	BIG2_MOUSE	202 kDa	0	0	0	0	0.0324	0	0	0	0.049	0.0324	0	0	0	0	0	0
Programmed cell death protein 6 OS=Mus musculus OX=10090 GN=Pdcd6 PE=1 SV=2	PDCD6_MOUSE	22 kDa	1.35	1.35	2.59	1.7	0	0	0	0.329	1.7	2.59	0.329	0.329	0.531	0.329	0	0.329
Anaphase-promoting complex subunit 1 OS=Mus musculus OX=10090 GN=Anapc1 PE=1 SV=2	APC1_MOUSE	216 kDa	0	0	0	0	0	0.0458	0	0.0615	0.0458	0.0458	0	0	0.0458	0	0	0
Guanine nucleotide-binding protein G(I)/G(S)/G(O) subunit gamma-12 OS=Mus musculus OX=10090 GN=Gng12 PE=1 SV=3	GBG12_MOUSE	8 kDa	1.98	1.98	7.86	5.16	1.07	1.07	0	1.07	5.16	3.28	1.98	1.07	1.98	1.07	0	1.98
Adenylosuccinate synthetase isozyme 1 OS=Mus musculus OX=10090 GN=Adssl1 PE=1 SV=2	PURA1_MOUSE	50 kDa	0.373	0.558	0	0.209	0.462	0	0	0.462	0	0.135	0	0.209	0.373	0	0.209	0
Cytoplasmic dynein 1 light intermediate chain 1 OS=Mus musculus OX=10090 GN=Dync1li1 PE=1 SV=1	DC1L1_MOUSE	57 kDa	0	0.184	0.119	0	0.184	0	0.325	0.401	0.184	0.119	0.483	0.119	0.119	0	0.184	0.483
UBX domain-containing protein 1 OS=Mus musculus OX=10090 GN=Ubxn1 PE=1 SV=1	UBXN1_MOUSE	34 kDa	0	0.326	0	0	0.207	0	0	0.207	0	0	0.931	0	0	0.207	0	0.931
Guanine nucleotide-binding protein subunit alpha-11 OS=Mus musculus OX=10090 GN=Gna11 PE=1 SV=1	GNA11_MOUSE	42 kDa	0	0.352	0.352	0	0.573	0	0.352	0.696	0.573	0.829	0	0.352	0.696	0	0.352	0
Phosphoribosylformylglycinamidine synthase OS=Mus musculus OX=10090 GN=Pfas PE=1 SV=1	PUR4_MOUSE	145 kDa	0.0455	0	0	0	0.069	0.069	0.0455	0.0931	0.277	0.143	0.0455	0	0	0	0	0
Syntenin-1 OS=Mus musculus OX=10090 GN=Sdcbp PE=1 SV=1	SDCB1_MOUSE	32 kDa	0.625	0	0.625	0.625	0.338	0	0	0	0.338	0.625	0	0.338	0.625	0	0.475	0
GDP-fucose protein O-fucosyltransferase 2 OS=Mus musculus OX=10090 GN=Pofut2 PE=1 SV=1	OFUT2_MOUSE	49 kDa	0.293	0.213	0.379	0.213	0	0	0.379	0.137	1.16	0.471	0.213	0.213	0.213	0	0.213	0.213
DNA replication licensing factor MCM5 OS=Mus musculus OX=10090 GN=Mcm5 PE=1 SV=1	MCM5_MOUSE	82 kDa	0	0	0	0.0809	0.168	0	0.168	0.124	0.263	0.168	0	0	0.124	0	0.0809	0
Serine/threonine-protein kinase PRP4 homolog OS=Mus musculus OX=10090 GN=Prpf4b PE=1 SV=3	PRP4B_MOUSE	117 kDa	0	0	0	0	0	0	0	0	0	0	0.0859	0	0	0	0	0.0859
Insulin-like growth factor 2 mRNA-binding protein 2 OS=Mus musculus OX=10090 GN=Igf2bp2 PE=1 SV=1	IF2B2_MOUSE	66 kDa	0	0	0	0	0	0	0.276	0	0	0	0.215	0	0	0	0	0.215
KH domain-containing, RNA-binding, signal transduction-associated protein 1 OS=Mus musculus OX=10090 GN=Khdrbs1 PE=1 SV=2	KHDR1_MOUSE	48 kDa	0	0	0	0	0	0	0	0.141	0	0	0.141	0.141	0	0	0.141	0.141
Collagen alpha-1(XVIII) chain OS=Mus musculus OX=10090 GN=Col18a1 PE=1 SV=4	COIA1_MOUSE	182 kDa	0.0733	0.036	0.0925	0.0733	0	0	0	0	0.036	0	0	0	0	0	0	0
Membrane-associated progesterone receptor component 2 OS=Mus musculus OX=10090 GN=Pgrmc2 PE=1 SV=2	PGRC2_MOUSE	23 kDa	1.91	0.95	1.23	1.23	0.306	0	0.95	0.493	2.33	1.23	0.493	0.493	0.306	0.306	0.493	0.493
ATPase family AAA domain-containing protein 1 OS=Mus musculus OX=10090 GN=Atad1 PE=1 SV=1	ATAD1_MOUSE	41 kDa	0	0	0	0	0.262	0	0.262	0	0	0	0.262	0.262	0	0	0	0
Protein S100-A1 OS=Mus musculus OX=10090 GN=S100a1 PE=1 SV=2	S10A1_MOUSE	11 kDa	1.33	2.1	4.45	2.1	3.11	1.33	0	1.33	2.1	0	1.33	3.11	4.45	3.11	3.11	1.33
Oligosaccharyltransferase complex subunit OSTC OS=Mus musculus OX=10090 GN=Ostc PE=1 SV=1	OSTC_MOUSE	17 kDa	0	0	0	0	0	0	0	0	0.442	0	0	0	0	0	0	0
3-hydroxyisobutyryl-CoA hydrolase, mitochondrial OS=Mus musculus OX=10090 GN=Hibch PE=1 SV=1	HIBCH_MOUSE	43 kDa	0	0	0.343	0	0	0	0.446	0	2.25	1.25	0.159	0	0	0	0	0.159
Stromal interaction molecule 1 OS=Mus musculus OX=10090 GN=Stim1 PE=1 SV=2	STIM1_MOUSE	78 kDa	0	0.0861	0.132	0.0861	0	0	0.0861	0	0.229	0.132	0.0861	0	0	0	0	0.132
Wolframin OS=Mus musculus OX=10090 GN=Wfs1 PE=1 SV=1	WFS1_MOUSE	101 kDa	0	0	0	0	0	0	0.0658	0	0.136	0	0	0	0	0	0.0658	0
Tyrosine-protein phosphatase non-receptor type 23 OS=Mus musculus OX=10090 GN=Ptpn23 PE=1 SV=2	PTN23_MOUSE	185 kDa	0	0	0	0	0.0354	0	0	0	0	0	0	0	0	0	0	0
Syntaxin-binding protein 2 OS=Mus musculus OX=10090 GN=Stxbp2 PE=1 SV=1	STXB2_MOUSE	66 kDa	0	0	0	0	0	0	0	0	0.87	0.155	0.272	0	0	0	0.101	0.212
Serine/arginine-rich splicing factor 7 OS=Mus musculus OX=10090 GN=Srsf7 PE=1 SV=1	SRSF7_MOUSE	31 kDa	0	0	0.359	0	0.846	0	0.505	0.505	1.05	0.846	0.505	0.359	1.05	0.359	0.227	0.359
Dynein light chain 1, cytoplasmic OS=Mus musculus OX=10090 GN=Dynll1 PE=1 SV=1	DYL1_MOUSE	10 kDa	1.37	0.779	0.779	1.37	0.779	2.17	0	0	1.37	0	0	0.779	0.779	0.779	0	0
Isocitrate dehydrogenase [NAD] subunit gamma 1, mitochondrial OS=Mus musculus OX=10090 GN=Idh3g PE=1 SV=1	IDHG1_MOUSE	43 kDa	0.249	0.249	0	0	0	0	0.345	0.249	0.56	0.56	0	0.16	0	0	0.16	0
Prothrombin OS=Mus musculus OX=10090 GN=F2 PE=1 SV=1	THRB_MOUSE	70 kDa	0.199	0.146	0	0	0.255	0.199	0.314	0.439	0.375	0.0952	0.255	0.199	0.199	0	0.146	0.255
NEDD8-activating enzyme E1 regulatory subunit OS=Mus musculus OX=10090 GN=Nae1 PE=1 SV=1	ULA1_MOUSE	60 kDa	0.112	0	0	0	0.112	0	0.236	0	0.112	0	0.172	0	0.112	0	0.172	0.303
Gap junction alpha-1 protein OS=Mus musculus OX=10090 GN=Gja1 PE=1 SV=2	CXA1_MOUSE	43 kDa	0	0	0	0	0.248	0.159	0.159	0.343	0	0	0.557	0	0.159	0	0.248	0.446
Twinfilin-1 OS=Mus musculus OX=10090 GN=Twf1 PE=1 SV=2	TWF1_MOUSE	40 kDa	0.171	0.171	0	0.171	0	0.171	0	0.267	0.606	0.484	0.171	0.371	0	0	0	0.171
Peptidyl-prolyl cis-trans isomerase FKBP11 OS=Mus musculus OX=10090 GN=Fkbp11 PE=1 SV=1	FKB11_MOUSE	22 kDa	0.756	0.325	0.525	0.525	0	0	0.325	0.325	2.08	1.33	0	0.525	0.525	0.525	0	0
Villin-1 OS=Mus musculus OX=10090 GN=Vil1 PE=1 SV=3	VILI_MOUSE	93 kDa	0	0	0	0	0	0	0	0	0.68	0.23	0	0.0716	0	0	0.109	0
Disabled homolog 2 OS=Mus musculus OX=10090 GN=Dab2 PE=1 SV=2	DAB2_MOUSE	82 kDa	0.0809	0.0809	0	0	0	0	0	0	0.0809	0.0809	0.0809	0	0.124	0	0	0.0809
Dedicator of cytokinesis protein 4 OS=Mus musculus OX=10090 GN=Dock4 PE=1 SV=1	DOCK4_MOUSE	227 kDa	0	0	0	0	0.0289	0	0	0.0289	0	0	0	0	0	0	0	0
Protein phosphatase 1 regulatory subunit 7 OS=Mus musculus OX=10090 GN=Ppp1r7 PE=1 SV=2	PP1R7_MOUSE	41 kDa	0.259	0.166	0.359	0.584	0.259	0	0.259	0.584	0.467	0.166	0.166	0.467	0.166	0	0.259	0.259
Ran-specific GTPase-activating protein OS=Mus musculus OX=10090 GN=Ranbp1 PE=1 SV=2	RANG_MOUSE	24 kDa	0	0	0	0	0	0.488	0	0.303	0.488	0.303	0.303	0.303	0	0	0.303	0.303
Mitogen-activated protein kinase 14 OS=Mus musculus OX=10090 GN=Mapk14 PE=1 SV=3	MK14_MOUSE	41 kDa	0	0	0.259	0	0.359	0	0.259	0.359	0.467	0.359	0	0	0.467	0	0.259	0
GMP reductase 1 OS=Mus musculus OX=10090 GN=Gmpr PE=1 SV=1	GMPR1_MOUSE	37 kDa	0	0	0.184	0	0.184	0	0.184	0.184	0.288	0.184	0	0	0	0	0	0.184
Aldehyde dehydrogenase family 16 member A1 OS=Mus musculus OX=10090 GN=Aldh16a1 PE=1 SV=2	A16A1_MOUSE	85 kDa	0	0	0.12	0.0785	0.163	0.0785	0	0.0785	0.516	0.12	0.208	0	0.208	0	0.208	0.163
Acetyl-CoA carboxylase 1 OS=Mus musculus OX=10090 GN=Acaca PE=1 SV=1	ACACA_MOUSE	265 kDa	0	0	0	0	0	0	0	0	0.0246	0.0246	0	0	0	0	0	0
Translin-associated protein X OS=Mus musculus OX=10090 GN=Tsnax PE=1 SV=1	TSNAX_MOUSE	33 kDa	0	0	0.333	0	0	0	0	0	0.333	0	0	0	0	0	0	0
SRSF protein kinase 1 OS=Mus musculus OX=10090 GN=Srpk1 PE=1 SV=2	SRPK1_MOUSE	73 kDa	0	0	0	0	0	0	0	0.0915	0	0	0	0	0	0	0	0
Protein PRRC1 OS=Mus musculus OX=10090 GN=Prrc1 PE=1 SV=1	PRRC1_MOUSE	46 kDa	0.147	0	0	0	0.147	0	0	0.228	0.228	0	0.509	0	0.228	0	0.147	0.316
Cartilage-associated protein OS=Mus musculus OX=10090 GN=Crtap PE=1 SV=3	CRTAP_MOUSE	46 kDa	0.147	0.229	0.229	0.229	0.229	0	0	0.316	0.41	0.41	0.147	0	0	0	0.229	0.147
DNA (cytosine-5)-methyltransferase 3A OS=Mus musculus OX=10090 GN=Dnmt3a PE=1 SV=2	DNM3A_MOUSE	102 kDa	0	0	0	0	0	0	0	0.0994	0	0	0.0994	0.0652	0	0	0	0.0994
Oxygen-dependent coproporphyrinogen-III oxidase, mitochondrial OS=Mus musculus OX=10090 GN=Cpox PE=1 SV=2	HEM6_MOUSE	50 kDa	0.211	0.467	0.211	0	0.211	0	0.667	0.211	0.667	0.895	0.467	0.291	0	0	0	0.376
Pre-mRNA-processing factor 19 OS=Mus musculus OX=10090 GN=Prpf19 PE=1 SV=1	PRP19_MOUSE	55 kDa	0	0	0	0	0	0.189	0	0	0.26	0	0.122	0.122	0.189	0	0	0
RNA-binding protein 3 OS=Mus musculus OX=10090 GN=Rbm3 PE=1 SV=1	RBM3_MOUSE	17 kDa	0.738	0.738	0.738	0.446	1.09	2.02	0	0.738	1.51	0.446	0.738	0	1.51	2.02	0	0
40S ribosomal protein S28 OS=Mus musculus OX=10090 GN=Rps28 PE=1 SV=1	RS28_MOUSE	8 kDa	3.36	2.02	2.02	3.36	3.36	3.36	0	3.36	3.36	3.36	3.36	3.36	2.02	3.36	1.09	2.02
Spermidine synthase OS=Mus musculus OX=10090 GN=Srm PE=1 SV=1	SPEE_MOUSE	34 kDa	0.449	0.204	0.204	0.204	0.321	0.204	0	0.204	0.914	0.449	0.321	0.321	0.321	0	0.449	0.321
Coiled-coil domain-containing protein 22 OS=Mus musculus OX=10090 GN=Ccdc22 PE=1 SV=1	CCD22_MOUSE	71 kDa	0.0944	0.0944	0.0944	0.0944	0	0	0.0944	0.0944	0.145	0.0944	0.145	0	0.0944	0	0.0944	0.145
Exosome RNA helicase MTR4 OS=Mus musculus OX=10090 GN=Mtrex PE=1 SV=1	MTREX_MOUSE	118 kDa	0	0	0	0	0.115	0	0.0854	0.115	0.115	0	0	0	0.0854	0	0.0854	0
Regulation of nuclear pre-mRNA domain-containing protein 1B OS=Mus musculus OX=10090 GN=Rprd1b PE=1 SV=2	RPR1B_MOUSE	37 kDa	0.187	0	0.293	0.187	0	0	0	0.187	0.187	0	0.187	0.187	0	0	0	0.187
Importin subunit alpha-1 OS=Mus musculus OX=10090 GN=Kpna2 PE=1 SV=2	IMA1_MOUSE	58 kDa	0	0	0.179	0.116	0.116	0	0	0.316	0	0	0.179	0	0	0	0.179	0.179
Succinate--CoA ligase [GDP-forming] subunit beta, mitochondrial OS=Mus musculus OX=10090 GN=Suclg2 PE=1 SV=3	SUCB2_MOUSE	47 kDa	0.145	0.225	0	0	0	0	0.72	0.225	1.25	0.607	0	0	0	0	0	0
DNA-directed RNA polymerase II subunit RPB1 OS=Mus musculus OX=10090 GN=Polr2a PE=1 SV=3	RPB1_MOUSE	217 kDa	0	0	0	0	0	0.0301	0	0	0.0455	0	0	0	0	0	0	0
Fructose-1,6-bisphosphatase isozyme 2 OS=Mus musculus OX=10090 GN=Fbp2 PE=1 SV=2	F16P2_MOUSE	37 kDa	0	0	0	0	0	0	0	0	2.31	0.981	0.292	0.186	0.186	0	0.292	0.186
Eukaryotic translation initiation factor 3 subunit J-B OS=Mus musculus OX=10090 GN=Eif3j2 PE=1 SV=1	EI3JB_MOUSE	29 kDa	0	0	0.705	0	0.238	0	0.238	0.705	0.532	0	0.377	0.377	0.238	0	0.377	0.377
Syntaxin-12 OS=Mus musculus OX=10090 GN=Stx12 PE=1 SV=1	STX12_MOUSE	31 kDa	0.223	0	0.497	0	0.353	0	0.497	0.497	1.03	0.223	0.497	0	0.223	0	0.223	0.353
Transmembrane emp24 domain-containing protein 5 OS=Mus musculus OX=10090 GN=Tmed5 PE=1 SV=1	TMED5_MOUSE	26 kDa	1.31	0.816	0.612	0	0.612	0	0	0	1.05	1.31	0	0.612	0.431	0.431	0	0
Guanylate-binding protein 4 OS=Mus musculus OX=10090 GN=Gbp4 PE=1 SV=1	GBP4_MOUSE	71 kDa	0	0	0	0.0946	0	0	0	0	0	0	0	0	0	0	0	0
Transgelin OS=Mus musculus OX=10090 GN=Tagln PE=1 SV=3	TAGL_MOUSE	23 kDa	0.318	0.318	0.318	0	0.994	1.63	0	0.513	0.513	0	0.994	3.56	0.513	3.56	0.318	0.994
Serine palmitoyltransferase 1 OS=Mus musculus OX=10090 GN=Sptlc1 PE=1 SV=2	SPTC1_MOUSE	53 kDa	0.274	0.354	0.199	0.199	0.354	0.129	0.354	0.947	0.947	0.274	0	0.129	0.129	0	0.274	0
Exocyst complex component 7 OS=Mus musculus OX=10090 GN=Exoc7 PE=1 SV=2	EXOC7_MOUSE	80 kDa	0.0833	0	0	0	0	0	0	0	0	0	0.0833	0	0	0	0	0
Transmembrane emp24 domain-containing protein 3 OS=Mus musculus OX=10090 GN=Tmed3 PE=1 SV=1	TMED3_MOUSE	25 kDa	0	0	0	0	0	0	0	0	2.42	0.635	0.279	0	0	0	0	0
Solute carrier family 12 member 7 OS=Mus musculus OX=10090 GN=Slc12a7 PE=1 SV=1	S12A7_MOUSE	119 kDa	0	0	0	0	0	0	0	0	0.308	0.084	0	0	0	0	0	0
Ester hydrolase C11orf54 homolog OS=Mus musculus OX=10090 PE=1 SV=1	CK054_MOUSE	35 kDa	0.198	0.198	0.198	0	0	0	0.198	0.198	0.718	0.311	0	0.434	0.311	0	0.198	0
Serine/threonine-protein phosphatase 2A 55 kDa regulatory subunit B alpha isoform OS=Mus musculus OX=10090 GN=Ppp2r2a PE=1 SV=1	2ABA_MOUSE	52 kDa	0	0	0	0	0	0	0	0.131	0.447	0	0	0	0	0	0	0
Monoglyceride lipase OS=Mus musculus OX=10090 GN=Mgll PE=1 SV=1	MGLL_MOUSE	33 kDa	0.761	0.458	1.82	1.34	0	0	0	0.208	2.1	1.34	0	0	0.458	0	0	0
Small ubiquitin-related modifier 2 OS=Mus musculus OX=10090 GN=Sumo2 PE=1 SV=1	SUMO2_MOUSE	11 kDa	0	0	0.732	0.732	0	0	0	0.732	0.732	0	0	0	0	0	0	0
Putative ATP-dependent RNA helicase DHX30 OS=Mus musculus OX=10090 GN=Dhx30 PE=1 SV=1	DHX30_MOUSE	137 kDa	0	0	0	0	0.0987	0	0.0987	0	0.0732	0.0732	0.0482	0	0.0482	0.0482	0.0732	0
6.8 kDa mitochondrial proteolipid OS=Mus musculus OX=10090 GN=Mp68 PE=1 SV=1	68MP_MOUSE	7 kDa	1.35	1.35	1.35	1.35	2.61	2.61	0	0	0	1.35	1.35	1.35	0	0	0	0
Mitochondrial import inner membrane translocase subunit TIM44 OS=Mus musculus OX=10090 GN=Timm44 PE=1 SV=2	TIM44_MOUSE	51 kDa	0.133	0.133	0.205	0.205	0.133	0	0.453	0.283	0.864	0.283	0.133	0	0	0	0	0.133
Enoyl-CoA delta isomerase 2, mitochondrial OS=Mus musculus OX=10090 GN=Eci2 PE=1 SV=2	ECI2_MOUSE	43 kDa	0.34	0.34	0.246	0	0	0	0.158	0.246	0.442	0.552	0.158	0	0.158	0	0	0.158
Afadin OS=Mus musculus OX=10090 GN=Afdn PE=1 SV=3	AFAD_MOUSE	207 kDa	0	0	0	0	0.0812	0.0317	0	0.0479	0	0	0	0	0	0	0	0
Plexin-D1 OS=Mus musculus OX=10090 GN=Plxnd1 PE=1 SV=1	PLXD1_MOUSE	212 kDa	0	0	0	0	0	0	0	0	0.0309	0	0	0	0	0	0	0
Very long-chain acyl-CoA synthetase OS=Mus musculus OX=10090 GN=Slc27a2 PE=1 SV=2	S27A2_MOUSE	70 kDa	0	0	0	0	0	0	0	0	0.888	0.313	0	0	0	0	0	0
Na(+)/H(+) exchange regulatory cofactor NHE-RF1 OS=Mus musculus OX=10090 GN=Slc9a3r1 PE=1 SV=3	NHRF1_MOUSE	39 kDa	0	0	0	0	0.178	0	0	0.278	0.506	0.278	0	0.178	0.506	0	0.506	0
N(G),N(G)-dimethylarginine dimethylaminohydrolase 1 OS=Mus musculus OX=10090 GN=Ddah1 PE=1 SV=3	DDAH1_MOUSE	31 kDa	0.65	0.35	0.65	0.222	0.222	0.222	0	0.492	1.72	0.35	0.492	0.222	0.65	0.222	0.222	0.492
Protein farnesyltransferase/geranylgeranyltransferase type-1 subunit alpha OS=Mus musculus OX=10090 GN=Fnta PE=1 SV=1	FNTA_MOUSE	44 kDa	0.242	0.242	0.434	0	0.155	0	0	0.155	0.334	0	0	0.334	0.334	0	0.334	0
cAMP-dependent protein kinase catalytic subunit beta OS=Mus musculus OX=10090 GN=Prkacb PE=1 SV=2	KAPCB_MOUSE	41 kDa	0.168	0.168	0	0	0.168	0.168	0	0	0.475	0.262	0	0	0.364	0.168	0.475	0
RNA-binding protein Raly OS=Mus musculus OX=10090 GN=Raly PE=1 SV=3	RALY_MOUSE	33 kDa	0	0	0.209	0	0.209	0.209	0	0	0.209	0.209	0.209	0.329	0.329	0	0	0.209
NADH dehydrogenase [ubiquinone] 1 alpha subcomplex subunit 5 OS=Mus musculus OX=10090 GN=Ndufa5 PE=1 SV=3	NDUA5_MOUSE	13 kDa	1.48	1.48	0.576	1.48	0	0	0	0	5.17	0.978	0	0	0	0	0	0
Keratin, type II cytoskeletal 5 OS=Mus musculus OX=10090 GN=Krt5 PE=1 SV=1	K2C5_MOUSE	62 kDa	0	0	0	0	0.765	0	0	0.957	0	0	0	0	4.22	0.436	0	0.676
TRIO and F-actin-binding protein OS=Mus musculus OX=10090 GN=Triobp PE=1 SV=3	TARA_MOUSE	223 kDa	0	0	0	0	0	0	0	0	0	0	0.0293	0	0	0	0	0
Ganglioside GM2 activator OS=Mus musculus OX=10090 GN=Gm2a PE=1 SV=2	SAP3_MOUSE	21 kDa	0.817	0.565	0.565	0.817	0	0.348	0.348	0.565	1.11	1.11	0	0.565	0	0.565	0	0
Uroporphyrinogen decarboxylase OS=Mus musculus OX=10090 GN=Urod PE=1 SV=2	DCUP_MOUSE	41 kDa	0.476	0.263	0.366	0.169	0.169	0	0.169	0	0	0.169	0.169	0	0	0	0	0.169
Phosphomannomutase 2 OS=Mus musculus OX=10090 GN=Pmm2 PE=1 SV=1	PMM2_MOUSE	28 kDa	0.254	0	0.574	0.762	0	0.405	0	0.254	0.762	0.762	0.254	0.574	0.574	0	0	0.254
Eukaryotic translation initiation factor 3 subunit G OS=Mus musculus OX=10090 GN=Eif3g PE=1 SV=2	EIF3G_MOUSE	36 kDa	0.304	0	0	0	0	0.425	0	0.557	0.304	0.425	0.304	0.304	0.194	0	0.194	0.194
AP-1 complex subunit mu-1 OS=Mus musculus OX=10090 GN=Ap1m1 PE=1 SV=3	AP1M1_MOUSE	49 kDa	0.299	0.217	0.217	0.217	0.14	0	0	0.581	0.481	0.217	0.217	0	0.14	0.14	0.14	0.217
Formin-like protein 2 OS=Mus musculus OX=10090 GN=Fmnl2 PE=1 SV=2	FMNL2_MOUSE	123 kDa	0	0	0	0	0.0536	0	0	0	0.0815	0.0536	0	0	0	0	0	0
Endoplasmic reticulum-Golgi intermediate compartment protein 3 OS=Mus musculus OX=10090 GN=Ergic3 PE=1 SV=1	ERGI3_MOUSE	43 kDa	0.158	0.158	0.246	0.246	0	0.158	0.158	0.158	0.443	0.553	0	0.158	0	0	0	0
Testis-expressed protein 10 OS=Mus musculus OX=10090 GN=Tex10 PE=1 SV=1	TEX10_MOUSE	105 kDa	0	0	0	0	0.0629	0	0.0629	0.0629	0.0629	0	0.0629	0	0	0	0	0.0629
WD repeat-containing protein 61 OS=Mus musculus OX=10090 GN=Wdr61 PE=1 SV=1	WDR61_MOUSE	34 kDa	0	0	0	0	0.595	0	0.751	0.453	0.751	0.453	0	0.323	0.323	0	0.205	0
Serine/threonine-protein kinase 24 OS=Mus musculus OX=10090 GN=Stk24 PE=1 SV=1	STK24_MOUSE	48 kDa	0.22	0.142	0.142	0	0	0	0	0.142	0.142	0	0.22	0	0	0	0	0.303
Centromere/kinetochore protein zw10 homolog OS=Mus musculus OX=10090 GN=Zw10 PE=1 SV=3	ZW10_MOUSE	88 kDa	0	0	0.115	0	0.0755	0	0.0755	0.0755	0	0	0.0755	0	0.0755	0	0.115	0.0755
ARF GTPase-activating protein GIT1 OS=Mus musculus OX=10090 GN=Git1 PE=1 SV=1	GIT1_MOUSE	85 kDa	0	0	0	0	0	0	0	0	0	0	0.119	0	0	0	0	0.078
Glutathione reductase, mitochondrial OS=Mus musculus OX=10090 GN=Gsr PE=1 SV=3	GSHR_MOUSE	54 kDa	0	0.126	0	0	0	0	0	0.126	0.515	0.195	0.195	0	0	0.126	0	0.126
CD82 antigen OS=Mus musculus OX=10090 GN=Cd82 PE=1 SV=1	CD82_MOUSE	30 kDa	0.236	0.236	0.374	0.374	0	0	0.236	0	1.33	0	0	0	0	0	0	0
Plexin-B2 OS=Mus musculus OX=10090 GN=Plxnb2 PE=1 SV=1	PLXB2_MOUSE	206 kDa	0	0	0	0	0	0	0	0	0.388	0.284	0	0	0	0	0	0
Transcription factor BTF3 OS=Mus musculus OX=10090 GN=Btf3 PE=1 SV=3	BTF3_MOUSE	22 kDa	0.76	0.327	1.03	0.528	0	0	0	0	1.34	1.03	0	0.76	1.34	0	0.327	0
Far upstream element-binding protein 1 OS=Mus musculus OX=10090 GN=Fubp1 PE=1 SV=1	FUBP1_MOUSE	69 kDa	0.15	0	0	0	0.263	0	0.15	0.323	0	0	0.15	0.15	0.323	0	0.0977	0.0977
Glucosylceramidase OS=Mus musculus OX=10090 GN=Gba PE=1 SV=1	GLCM_MOUSE	58 kDa	0.18	0	0	0	0	0	0.473	0	0.556	0.117	0	0	0	0	0	0
Protein MON2 homolog OS=Mus musculus OX=10090 GN=Mon2 PE=1 SV=2	MON2_MOUSE	189 kDa	0	0	0	0	0.0525	0.0347	0.0347	0.0525	0	0	0	0.0525	0.0525	0.0347	0.108	0
Triple functional domain protein OS=Mus musculus OX=10090 GN=Trio PE=1 SV=3	TRIO_MOUSE	348 kDa	0	0	0	0	0	0	0	0.0187	0	0	0	0	0	0	0	0.0187
La-related protein 1 OS=Mus musculus OX=10090 GN=Larp1 PE=1 SV=3	LARP1_MOUSE	121 kDa	0	0	0	0	0	0	0.0545	0	0	0	0	0	0	0	0	0
LisH domain and HEAT repeat-containing protein KIAA1468 OS=Mus musculus OX=10090 GN=Kiaa1468 PE=1 SV=1	K1468_MOUSE	135 kDa	0	0	0	0	0.0489	0	0	0.0489	0	0	0	0	0	0	0	0
Mitochondrial-processing peptidase subunit beta OS=Mus musculus OX=10090 GN=Pmpcb PE=1 SV=1	MPPB_MOUSE	55 kDa	0.124	0	0.124	0	0	0	0.191	0.124	0.898	0.504	0	0	0	0	0	0
N-acetylgalactosamine-6-sulfatase OS=Mus musculus OX=10090 GN=Galns PE=1 SV=2	GALNS_MOUSE	58 kDa	0.117	0.18	0.117	0	0.117	0	0	0	0.318	0.117	0.117	0.117	0	0	0	0
Ribosomal protein S6 kinase alpha-3 OS=Mus musculus OX=10090 GN=Rps6ka3 PE=1 SV=2	KS6A3_MOUSE	84 kDa	0	0	0	0	0.0795	0	0	0.0795	0.122	0.0795	0.0795	0	0.165	0	0.165	0
Condensin complex subunit 1 OS=Mus musculus OX=10090 GN=Ncapd2 PE=1 SV=2	CND1_MOUSE	156 kDa	0	0	0	0	0.109	0.064	0.0862	0.109	0.0862	0	0	0	0.064	0	0.064	0
Serum paraoxonase/arylesterase 2 OS=Mus musculus OX=10090 GN=Pon2 PE=1 SV=2	PON2_MOUSE	40 kDa	0.49	0.271	0	0	0.173	0	0.271	0.271	1.61	1.61	0.173	0	0.376	0.173	0.271	0
Redox-regulatory protein FAM213A OS=Mus musculus OX=10090 GN=Fam213a PE=1 SV=2	F213A_MOUSE	24 kDa	0.667	0.467	0.667	0.291	0.291	0	0	0	2.59	1.15	0.291	0.291	0	0.467	0	0.291
Collagen alpha-1(XII) chain OS=Mus musculus OX=10090 GN=Col12a1 PE=2 SV=3	COCA1_MOUSE	340 kDa	0	0	0	0	0	0	0.0387	0	0.0586	0.0486	0	0	0	0	0	0
Cytochrome c oxidase assembly protein COX15 homolog OS=Mus musculus OX=10090 GN=Cox15 PE=1 SV=1	COX15_MOUSE	46 kDa	0	0	0	0	0	0	0	0	0.148	0	0	0	0	0	0	0
Nuclear pore complex protein Nup85 OS=Mus musculus OX=10090 GN=Nup85 PE=1 SV=1	NUP85_MOUSE	75 kDa	0	0	0	0	0.137	0	0.0893	0.0893	0.293	0.0893	0.0893	0	0.239	0	0.137	0.0893
40S ribosomal protein S29 OS=Mus musculus OX=10090 GN=Rps29 PE=1 SV=2	RS29_MOUSE	7 kDa	0	0	1.35	0	0	0	1.35	0	7.48	1.35	1.35	0	0	1.35	0	1.35
IST1 homolog OS=Mus musculus OX=10090 GN=Ist1 PE=1 SV=1	IST1_MOUSE	39 kDa	0.754	0.272	0.619	0	0	0	0	0	0.9	0	0	0	0	0	0	0
Poly(U)-binding-splicing factor PUF60 OS=Mus musculus OX=10090 GN=Puf60 PE=1 SV=2	PUF60_MOUSE	60 kDa	0	0	0.112	0	0	0	0	0.112	0	0	0.303	0.112	0.112	0.112	0	0.236
Probable ATP-dependent RNA helicase DDX6 OS=Mus musculus OX=10090 GN=Ddx6 PE=1 SV=1	DDX6_MOUSE	54 kDa	0	0	0	0	0.193	0	0.125	0.423	0	0.125	0.6	0.125	0.193	0.125	0.125	0.265
Glycogen [starch] synthase, muscle OS=Mus musculus OX=10090 GN=Gys1 PE=1 SV=2	GYS1_MOUSE	84 kDa	0	0	0	0	0.121	0	0.257	0.165	0.121	0	0.357	0.21	0.306	0	0.21	0.357
Calmodulin-binding transcription activator 1 OS=Mus musculus OX=10090 GN=Camta1 PE=2 SV=1	CMTA1_MOUSE	184 kDa	0	0	0	0	0	0	0	0	0.0356	0	0	0	0	0	0	0
Neural cell adhesion molecule 1 OS=Mus musculus OX=10090 GN=Ncam1 PE=1 SV=3	NCAM1_MOUSE	119 kDa	0	0	0	0	0	0	0	0	0.58	0.175	0	0	0	0	0	0
Alpha-1-antitrypsin 1-5 OS=Mus musculus OX=10090 GN=Serpina1e PE=1 SV=1	A1AT5_MOUSE	46 kDa	0	0	0	0	0	0	0	0	2.24	1.46	0	0	0.515	0	0.319	0
UDP-glucose 4-epimerase OS=Mus musculus OX=10090 GN=Gale PE=1 SV=1	GALE_MOUSE	38 kDa	0.282	0.18	0.513	0.18	0.392	0.18	0.643	0.513	0.282	0	0.785	0.513	0.282	0	0	0.643
Ras-related protein Rab-11A OS=Mus musculus OX=10090 GN=Rab11a PE=1 SV=3	RB11A_MOUSE	24 kDa	0	2.59	5.8	0	0	0	0	0	6.72	4.98	0	0	0	0	0	0
Acetyl-CoA acetyltransferase, cytosolic OS=Mus musculus OX=10090 GN=Acat2 PE=1 SV=2	THIC_MOUSE	41 kDa	0.166	0.166	0	0	0.259	0.166	0.166	0.359	0.359	0.584	0.259	0.359	0.467	0	0.166	0.259
ATPase Asna1 OS=Mus musculus OX=10090 GN=Asna1 PE=1 SV=2	ASNA_MOUSE	39 kDa	0.502	0.277	0	0	0.277	0	0	0.502	0.768	0.385	0	0.277	0.385	0.177	0.177	0
Mitochondrial import receptor subunit TOM22 homolog OS=Mus musculus OX=10090 GN=Tomm22 PE=1 SV=3	TOM22_MOUSE	16 kDa	1.2	0.804	1.67	0.804	1.2	0.482	0	1.2	1.67	1.2	0.804	0.804	0.804	0.804	0.804	1.2
Epithelial cell adhesion molecule OS=Mus musculus OX=10090 GN=Epcam PE=1 SV=1	EPCAM_MOUSE	35 kDa	0.198	0.198	0.198	0.198	0.198	0	0.311	0	1.7	1.25	0.198	0.198	0	0	0	0.311
Nuclear pore complex protein Nup107 OS=Mus musculus OX=10090 GN=Nup107 PE=1 SV=1	NU107_MOUSE	107 kDa	0	0	0.062	0.062	0.062	0	0	0.062	0	0	0.0944	0	0.128	0	0.128	0.0944
Reticulocalbin-3 OS=Mus musculus OX=10090 GN=Rcn3 PE=1 SV=1	RCN3_MOUSE	38 kDa	0.395	0.284	0.181	0.284	0.395	0	0	0.395	0.946	1.72	0	0	0.181	0	0.181	0
Alpha-internexin OS=Mus musculus OX=10090 GN=Ina PE=1 SV=3	AINX_MOUSE	55 kDa	0	0	0	0	0	0.188	0.258	0.258	0	0	0	0	0	0	0	0
Hippocalcin-like protein 1 OS=Mus musculus OX=10090 GN=Hpcal1 PE=1 SV=2	HPCL1_MOUSE	22 kDa	0.746	0.519	0	0.321	0.519	0	0	0	0.321	0.321	0	0.321	0	0.746	0	0
Apolipoprotein A-IV OS=Mus musculus OX=10090 GN=Apoa4 PE=1 SV=3	APOA4_MOUSE	45 kDa	0	0	0	0	0	0	0	0	2.32	1.68	0	0	0.152	0	0.152	0
Eukaryotic translation initiation factor 6 OS=Mus musculus OX=10090 GN=Eif6 PE=1 SV=2	IF6_MOUSE	27 kDa	0.603	0.424	0.424	0.603	0.424	0.266	0	0	1.89	1.28	0	0	0	0	0	0
Serine/threonine-protein phosphatase 2A activator OS=Mus musculus OX=10090 GN=Ptpa PE=1 SV=1	PTPA_MOUSE	37 kDa	0.537	0.675	0.294	0	0.41	0	0.537	0.188	0.537	0.41	0.41	0.675	0.294	0	0.188	0.41
[Protein ADP-ribosylarginine] hydrolase OS=Mus musculus OX=10090 GN=Adprh PE=1 SV=1	ADPRH_MOUSE	40 kDa	0.171	0	0.171	0.171	0.171	0	0.171	0	0.371	0.371	0.171	0.171	0.171	0	0	0.171
Protein transport protein Sec61 subunit gamma OS=Mus musculus OX=10090 GN=Sec61g PE=3 SV=1	SC61G_MOUSE	8 kDa	0	1.11	1.11	1.11	3.44	3.44	0	1.11	2.06	3.44	2.06	3.44	2.06	2.06	0	2.06
Vacuolar protein sorting-associated protein VTA1 homolog OS=Mus musculus OX=10090 GN=Vta1 PE=1 SV=1	VTA1_MOUSE	34 kDa	0	0	0	0	0	0	0	0	0	0	0	0	0.205	0	0	0
ADP-dependent glucokinase OS=Mus musculus OX=10090 GN=Adpgk PE=1 SV=2	ADPGK_MOUSE	54 kDa	0.344	0.426	0.194	0.194	0	0.125	0.916	0.267	1.29	0.916	0	0.125	0.267	0	0.267	0
Erlin-1 OS=Mus musculus OX=10090 GN=Erlin1 PE=1 SV=1	ERLN1_MOUSE	39 kDa	0.383	0.5	0	0	0	0	1.08	0	2.11	0.914	0	0	0.5	0	0	0
SEC23-interacting protein OS=Mus musculus OX=10090 GN=Sec23ip PE=1 SV=2	S23IP_MOUSE	111 kDa	0	0	0	0	0.0909	0	0	0.156	0.19	0	0.0909	0	0	0	0.0597	0.0909
Pumilio homolog 3 OS=Mus musculus OX=10090 GN=Pum3 PE=1 SV=2	PUM3_MOUSE	73 kDa	0	0	0	0	0	0	0	0.0919	0	0	0.0919	0	0	0	0	0.0919
Protein phosphatase 1G OS=Mus musculus OX=10090 GN=Ppm1g PE=1 SV=3	PPM1G_MOUSE	59 kDa	0	0	0	0	0	0	0	0	0	0	0.177	0	0	0	0	0.115
Proteasome subunit beta type-5 OS=Mus musculus OX=10090 GN=Psmb5 PE=1 SV=3	PSB5_MOUSE	29 kDa	0.552	0.391	0.934	0.391	0.934	0.934	0	0	0.552	0	0.246	0.733	0.246	0.552	0.246	0.246
Phosphatidylinositol transfer protein beta isoform OS=Mus musculus OX=10090 GN=Pitpnb PE=1 SV=2	PIPNB_MOUSE	31 kDa	0.492	0.222	0.35	0.222	0	0	0	0.222	1.02	0.492	0.35	0	0.35	0	0	0.222
CTP synthase 1 OS=Mus musculus OX=10090 GN=Ctps1 PE=1 SV=2	PYRG1_MOUSE	67 kDa	0	0	0.101	0	0	0	0.155	0.155	0.155	0	0.101	0.211	0.211	0	0.211	0
Protein polybromo-1 OS=Mus musculus OX=10090 GN=Pbrm1 PE=1 SV=4	PB1_MOUSE	187 kDa	0	0	0	0	0	0	0	0.035	0	0	0	0	0	0	0	0
Protein CTLA-2-alpha OS=Mus musculus OX=10090 GN=Ctla2a PE=2 SV=2	CTL2A_MOUSE	16 kDa	2.18	1.62	1.16	1.62	0.783	0.471	0	0.471	2.18	0	0.783	1.16	1.62	1.16	0	1.16
Manganese-transporting ATPase 13A1 OS=Mus musculus OX=10090 GN=Atp13a1 PE=1 SV=2	AT131_MOUSE	132 kDa	0	0	0	0	0	0	0	0	0.102	0	0	0	0	0	0	0
Cyclin-dependent kinase 1 OS=Mus musculus OX=10090 GN=Cdk1 PE=1 SV=3	CDK1_MOUSE	34 kDa	0	0	0.911	1.3	0.742	0	0	0.588	0	0	0	0.588	0.588	0	0.742	0
ADP-ribosylation factor-binding protein GGA2 OS=Mus musculus OX=10090 GN=Gga2 PE=1 SV=1	GGA2_MOUSE	66 kDa	0	0	0	0	0	0	0	0	0	0	0.101	0	0	0	0	0.101
VIP36-like protein OS=Mus musculus OX=10090 GN=Lman2l PE=1 SV=1	LMA2L_MOUSE	40 kDa	0	0	0	0	0	0	0	0	0.172	0.172	0	0	0	0	0	0
NACHT, LRR and PYD domains-containing protein 1b allele 5 OS=Mus musculus OX=10090 GN=Nlrp1b PE=2 SV=1	NL1B5_MOUSE	137 kDa	0	0	0	0	0	0	0	0	0	0	0	0	0.0482	0	0	0
Maleylacetoacetate isomerase OS=Mus musculus OX=10090 GN=Gstz1 PE=1 SV=1	MAAI_MOUSE	24 kDa	0	0	0.293	0	0	0	0	0	4.3	2.17	0	0	0.671	0.293	0.293	0
Fibronectin type III domain containing protein 3C1 OS=Mus musculus OX=10090 GN=Fndc3c1 PE=2 SV=1	FN3C1_MOUSE	150 kDa	0	0	0	0	0	0	0	0	0.0898	0.0898	0	0	0	0	0	0
Hemopexin OS=Mus musculus OX=10090 GN=Hpx PE=1 SV=2	HEMO_MOUSE	51 kDa	0.451	0.281	0.281	0.281	0	0	0.451	0	0.543	0.363	0	0	0	0	0	0
ATP synthase subunit delta, mitochondrial OS=Mus musculus OX=10090 GN=Atp5f1d PE=1 SV=1	ATPD_MOUSE	18 kDa	1.4	0.42	0	0	0.693	0.693	0	0	0.693	0.42	0	0	0.42	0.693	0	0
Beta-catenin-like protein 1 OS=Mus musculus OX=10090 GN=Ctnnbl1 PE=1 SV=1	CTBL1_MOUSE	65 kDa	0	0	0	0	0.159	0	0	0.159	0.159	0	0	0	0	0	0	0
2'-5'-oligoadenylate synthase 1A OS=Mus musculus OX=10090 GN=Oas1a PE=1 SV=2	OAS1A_MOUSE	42 kDa	0.251	0.348	0	0	0	0	0.251	0.161	0.348	0.453	0.348	0.348	0	0	0	0.348
Synaptophysin-like protein 1 OS=Mus musculus OX=10090 GN=Sypl1 PE=1 SV=2	SYPL1_MOUSE	29 kDa	0.243	0	0.243	0	0	0.243	0	0	0.243	0	0	0.243	0	0	0	0
LRP chaperone MESD OS=Mus musculus OX=10090 GN=Mesd PE=1 SV=1	MESD_MOUSE	25 kDa	0.642	0.642	0.281	0.281	0	0	0	0	1.7	1.1	0	0.281	0.281	0.281	0	0
Metastasis-associated protein MTA2 OS=Mus musculus OX=10090 GN=Mta2 PE=1 SV=1	MTA2_MOUSE	75 kDa	0	0	0.0889	0.0889	0.0889	0	0	0.136	0	0	0	0	0.0889	0	0	0
Nucleobindin-2 OS=Mus musculus OX=10090 GN=Nucb2 PE=1 SV=2	NUCB2_MOUSE	50 kDa	0.288	0.135	0.209	0.209	0	0	0.209	0	0.658	0.288	0	0	0	0	0	0
Ubiquitin conjugation factor E4 B OS=Mus musculus OX=10090 GN=Ube4b PE=1 SV=3	UBE4B_MOUSE	133 kDa	0	0	0	0	0.0751	0	0	0	0.0494	0.0494	0	0	0.0494	0	0.0494	0
Complement component receptor 1-like protein OS=Mus musculus OX=10090 GN=Cr1l PE=1 SV=1	CR1L_MOUSE	54 kDa	0.126	0	0	0	0	0	0.194	0	0	0	0.194	0	0	0	0	0.194
Pyruvate dehydrogenase protein X component, mitochondrial OS=Mus musculus OX=10090 GN=Pdhx PE=1 SV=1	ODPX_MOUSE	54 kDa	0.125	0.125	0	0	0	0	0.125	0	0	0	0.125	0	0	0.125	0	0.125
Dedicator of cytokinesis protein 6 OS=Mus musculus OX=10090 GN=Dock6 PE=1 SV=4	DOCK6_MOUSE	233 kDa	0	0	0	0	0	0.0423	0	0.0423	0.028	0	0	0	0	0	0	0
V-type proton ATPase 116 kDa subunit a isoform 1 OS=Mus musculus OX=10090 GN=Atp6v0a1 PE=1 SV=3	VPP1_MOUSE	96 kDa	0	0	0	0	0	0	0	0	0.262	0.105	0	0	0	0	0	0
Sorbin and SH3 domain-containing protein 2 OS=Mus musculus OX=10090 GN=Sorbs2 PE=1 SV=2	SRBS2_MOUSE	132 kDa	0	0	0	0	0	0	0	0.0498	0	0	0.102	0	0	0	0	0.129
NADH dehydrogenase [ubiquinone] iron-sulfur protein 4, mitochondrial OS=Mus musculus OX=10090 GN=Ndufs4 PE=1 SV=3	NDUS4_MOUSE	20 kDa	0.6	0.6	0	0	0	0	0	0	0.368	0.871	0	0	0	0	0	0
Serine protease inhibitor A3K OS=Mus musculus OX=10090 GN=Serpina3k PE=1 SV=2	SPA3K_MOUSE	47 kDa	0.311	0.145	0.311	0.225	0	0	0.145	0	0.84	0	0	0	0	0	0	0
Cofilin-2 OS=Mus musculus OX=10090 GN=Cfl2 PE=1 SV=1	COF2_MOUSE	19 kDa	0.643	0	2.18	1.29	0.643	0.643	0	0.643	1.29	1.29	0.643	2.76	0.938	1.29	0.643	0.643
Receptor expression-enhancing protein 5 OS=Mus musculus OX=10090 GN=Reep5 PE=1 SV=1	REEP5_MOUSE	21 kDa	0.342	0.342	0	0	0	0	0	0	0.801	0.555	0.342	0	0	0	0	0.342
CDP-diacylglycerol--inositol 3-phosphatidyltransferase OS=Mus musculus OX=10090 GN=Cdipt PE=1 SV=1	CDIPT_MOUSE	24 kDa	0.303	0	0.698	0.303	0	0	0	0.488	0.698	1.53	0	0	0.698	0.698	0	0
Superoxide dismutase [Mn], mitochondrial OS=Mus musculus OX=10090 GN=Sod2 PE=1 SV=3	SODM_MOUSE	25 kDa	0.462	0.288	0.462	0.288	0.462	0	0	0	2.13	0.66	0.288	0.66	0.884	0.288	0.462	0.288
Apoptosis regulator BAX OS=Mus musculus OX=10090 GN=Bax PE=1 SV=1	BAX_MOUSE	21 kDa	1.06	0.336	1.39	1.39	0.544	0.544	0	0	0.544	0.785	0.336	0.785	1.06	1.39	0.544	0.336
Endophilin-A2 OS=Mus musculus OX=10090 GN=Sh3gl1 PE=1 SV=1	SH3G1_MOUSE	42 kDa	0	0	0.165	0.165	0.165	0	0	0.357	0.165	0	0	0.165	0	0	0.165	0
Guanine nucleotide-binding protein G(k) subunit alpha OS=Mus musculus OX=10090 GN=Gnai3 PE=1 SV=3	GNAI3_MOUSE	41 kDa	1.36	1.55	1.18	0	1.36	0	1.18	1.36	2.77	2.77	1.55	0	0	0	1.36	1.55
Beta-2-microglobulin OS=Mus musculus OX=10090 GN=B2m PE=1 SV=2	B2MG_MOUSE	14 kDa	0.554	0	0.554	0.554	0.554	0.554	0	0	2.01	0.938	0	0	0.938	0	0	0
Histidine triad nucleotide-binding protein 1 OS=Mus musculus OX=10090 GN=Hint1 PE=1 SV=3	HINT1_MOUSE	14 kDa	1.42	0.554	0.554	0.938	0.554	0.938	0	0.554	6.28	0	0.938	0.938	2.01	0.554	0.938	0.938
Cysteine-rich protein 2 OS=Mus musculus OX=10090 GN=Crip2 PE=1 SV=1	CRIP2_MOUSE	23 kDa	0.507	0.507	0.728	0.507	0	0	0	0	0.728	0.981	0.315	0	0.507	0	0.507	0.315
GTP-binding protein SAR1a OS=Mus musculus OX=10090 GN=Sar1a PE=1 SV=1	SAR1A_MOUSE	22 kDa	0	0	0	0	0	0	0	0	0	2.5	0	1.65	0	2.05	0	0
U2 snRNP-associated SURP motif-containing protein OS=Mus musculus OX=10090 GN=U2surp PE=1 SV=3	SR140_MOUSE	118 kDa	0	0	0	0	0	0.115	0	0	0	0	0	0	0	0	0	0
Tyrosine-protein kinase BAZ1B OS=Mus musculus OX=10090 GN=Baz1b PE=1 SV=2	BAZ1B_MOUSE	171 kDa	0	0	0	0	0	0	0	0.0583	0	0	0	0	0	0	0	0
NADH dehydrogenase [ubiquinone] 1 beta subcomplex subunit 8, mitochondrial OS=Mus musculus OX=10090 GN=Ndufb8 PE=1 SV=1	NDUB8_MOUSE	22 kDa	0.531	0.531	0.531	0	0.329	0	0	0	0.765	0.531	0	0	0	0	0	0
Lipopolysaccharide-responsive and beige-like anchor protein OS=Mus musculus OX=10090 GN=Lrba PE=1 SV=1	LRBA_MOUSE	317 kDa	0	0	0	0	0	0	0	0	0.0206	0.031	0	0	0	0	0	0
NADH dehydrogenase [ubiquinone] 1 alpha subcomplex subunit 2 OS=Mus musculus OX=10090 GN=Ndufa2 PE=1 SV=3	NDUA2_MOUSE	11 kDa	0.732	1.28	1.28	0.732	0.732	0	0	0	2.95	0	0	0.732	0.732	0.732	0	0
Monoacylglycerol lipase ABHD6 OS=Mus musculus OX=10090 GN=Abhd6 PE=1 SV=1	ABHD6_MOUSE	38 kDa	0.282	0.18	0.18	0.18	0.18	0	0.513	0	1.7	0.643	0	0	0.18	0	0.392	0
Endonuclease domain-containing 1 protein OS=Mus musculus OX=10090 GN=Endod1 PE=1 SV=2	ENDD1_MOUSE	55 kDa	0.334	0.259	0.122	0.122	0	0	0.122	0	0.413	0.259	0.122	0	0	0	0	0.122
Vitamin K epoxide reductase complex subunit 1-like protein 1 OS=Mus musculus OX=10090 GN=Vkorc1l1 PE=1 SV=1	VKORL_MOUSE	20 kDa	0	0	0	0	0	0	0	0	0.368	0	0	0	0	0	0	0
Aldehyde dehydrogenase family 3 member B2 OS=Mus musculus OX=10090 GN=Aldh3b2 PE=1 SV=1	AL3B2_MOUSE	53 kDa	0.272	0.128	0.128	0.128	0	0	0	0	1.18	0.272	0.128	0	0	0	0	0.128
Keratin, type I cytoskeletal 13 OS=Mus musculus OX=10090 GN=Krt13 PE=1 SV=2	K1C13_MOUSE	48 kDa	0	0	0	0	0.82	0.593	0	1.22	0	0	0.703	0	1.71	0	0	0.703
Casein kinase II subunit alpha' OS=Mus musculus OX=10090 GN=Csnk2a2 PE=1 SV=1	CSK22_MOUSE	41 kDa	0.469	0.469	0.259	0.259	0	0	0.469	0.166	0.469	0.259	0.166	0.259	0.166	0	0	0.166
Mitochondrial glutamate carrier 1 OS=Mus musculus OX=10090 GN=Slc25a22 PE=1 SV=1	GHC1_MOUSE	35 kDa	0.576	0.314	0.2	0	0.2	0.2	0.314	0.2	1.27	1.07	0	0.2	0.2	0	0	0
Aminoacyl tRNA synthase complex-interacting multifunctional protein 1 OS=Mus musculus OX=10090 GN=Aimp1 PE=1 SV=2	AIMP1_MOUSE	34 kDa	0.204	0.321	0.449	0	0.204	0	0	0.59	0	0	0.59	0	0.204	0	0.321	0.59
Vacuolar protein sorting-associated protein 29 OS=Mus musculus OX=10090 GN=Vps29 PE=1 SV=1	VPS29_MOUSE	20 kDa	0	0.352	0.352	0	0.352	0.352	0	0	1.47	0.829	0	0	0	0.352	0	0
Arginase-1 OS=Mus musculus OX=10090 GN=Arg1 PE=1 SV=1	ARGI1_MOUSE	35 kDa	0.724	0.724	0	0	0	0	0.199	0	0	0	0	0	0	0	0	0
Thioredoxin-related transmembrane protein 1 OS=Mus musculus OX=10090 GN=Tmx1 PE=1 SV=1	TMX1_MOUSE	31 kDa	0.222	0.222	0	0	0	0	0	0	0.65	0.492	0.222	0	0	0	0	0.222
14-3-3 protein sigma OS=Mus musculus OX=10090 GN=Sfn PE=1 SV=2	1433S_MOUSE	28 kDa	0	0	2.11	0	0	1.21	0	0	7.61	4.47	1.77	0	2.11	0	0	0
Prolactin-2B1 OS=Mus musculus OX=10090 GN=Prl2b1 PE=2 SV=1	PR2B1_MOUSE	26 kDa	0.273	0	0.273	0	0.273	0.273	1.07	0.273	1.97	1.33	0	0.273	0.437	0.273	0.437	0
Glycolipid transfer protein OS=Mus musculus OX=10090 GN=Gltp PE=1 SV=3	GLTP_MOUSE	24 kDa	0.302	0	0.694	0.694	0.302	0.302	0	0.302	0.485	0.485	0.302	0.485	0.302	0.933	0	0.302
Lamina-associated polypeptide 2, isoforms beta/delta/epsilon/gamma OS=Mus musculus OX=10090 GN=Tmpo PE=1 SV=4	LAP2B_MOUSE	50 kDa	0	0	0	0	0.208	0.134	0	0.371	0.134	0	0.46	0.134	0	0.134	0.134	0.371
Peptidyl-tRNA hydrolase 2, mitochondrial OS=Mus musculus OX=10090 GN=Ptrh2 PE=1 SV=1	PTH2_MOUSE	20 kDa	0.608	0.608	0	0	0	0	0	0.372	0.883	1.58	0	0	0	0.372	0	0
Exocyst complex component 4 OS=Mus musculus OX=10090 GN=Exoc4 PE=1 SV=2	EXOC4_MOUSE	111 kDa	0	0	0	0	0	0	0	0.156	0	0	0	0	0	0	0	0
Granzyme E OS=Mus musculus OX=10090 GN=Gzme PE=1 SV=1	GRAE_MOUSE	27 kDa	0	0	0	0	0.766	0.979	0	2.12	0	0	0	0	0	0	0	0
Tropomodulin-3 OS=Mus musculus OX=10090 GN=Tmod3 PE=1 SV=1	TMOD3_MOUSE	40 kDa	0	0	0	0	0.271	0.174	0.751	0.377	0.271	0	0.174	0.616	0.271	0	0.271	0.174
Caprin-1 OS=Mus musculus OX=10090 GN=Caprin1 PE=1 SV=2	CAPR1_MOUSE	78 kDa	0	0	0	0	0.178	0.131	0	0.227	0	0	0.227	0	0.0853	0	0.0853	0.227
Lon protease homolog 2, peroxisomal OS=Mus musculus OX=10090 GN=Lonp2 PE=1 SV=1	LONP2_MOUSE	95 kDa	0	0	0	0	0	0	0.226	0	0.268	0.185	0	0	0.0702	0	0	0
Inosine triphosphate pyrophosphatase OS=Mus musculus OX=10090 GN=Itpa PE=1 SV=2	ITPA_MOUSE	22 kDa	0.329	0.531	0.765	0.531	0.531	0	0	0	1.35	0.329	0.329	0.531	0.329	0.329	0.329	0.329
Ubiquitin carboxyl-terminal hydrolase 47 OS=Mus musculus OX=10090 GN=Usp47 PE=1 SV=2	UBP47_MOUSE	157 kDa	0	0	0	0	0.0417	0	0	0.0632	0.0632	0	0.0632	0	0	0	0	0
Small nuclear ribonucleoprotein E OS=Mus musculus OX=10090 GN=Snrpe PE=1 SV=1	RUXE_MOUSE	11 kDa	0.741	0.741	3	1.3	0.741	0	0	2.03	4.28	0.741	1.3	1.3	3	0	0.741	1.3
Pentatricopeptide repeat domain-containing protein 3, mitochondrial OS=Mus musculus OX=10090 GN=Ptcd3 PE=1 SV=2	PTCD3_MOUSE	78 kDa	0	0	0.0858	0	0	0	0.28	0.0858	0.179	0.0858	0.0858	0	0	0	0	0.0858
Translation initiation factor eIF-2B subunit alpha OS=Mus musculus OX=10090 GN=Eif2b1 PE=1 SV=1	EI2BA_MOUSE	34 kDa	0	0	0	0	0.453	0	0	0	0.453	0	0	0	0.751	0	0.595	0
Syntaxin-binding protein 3 OS=Mus musculus OX=10090 GN=Stxbp3 PE=1 SV=1	STXB3_MOUSE	68 kDa	0	0	0.151	0	0	0	0	0.151	0.265	0	0	0	0	0	0	0
Heme-binding protein 1 OS=Mus musculus OX=10090 GN=Hebp1 PE=1 SV=2	HEBP1_MOUSE	21 kDa	0.555	0.342	0.801	0	0	0	0	0	4.84	4.04	0	0.555	0.342	0	0.801	0
Serine/threonine-protein phosphatase 2A 65 kDa regulatory subunit A beta isoform OS=Mus musculus OX=10090 GN=Ppp2r1b PE=1 SV=2	2AAB_MOUSE	66 kDa	0	0	0.969	0	0	0	0.969	0	0	0	0.969	0	0	0	0	0.876
PDZ domain-containing protein GIPC2 OS=Mus musculus OX=10090 GN=Gipc2 PE=1 SV=1	GIPC2_MOUSE	34 kDa	0	0	0	0	0	0	0	0	1.3	0.32	0	0	0	0	0	0
Ectonucleotide pyrophosphatase/phosphodiesterase family member 3 OS=Mus musculus OX=10090 GN=Enpp3 PE=1 SV=2	ENPP3_MOUSE	99 kDa	0	0	0	0	0	0	0.102	0	0.916	0.526	0.0672	0.0672	0	0	0.102	0.0672
Glutamine amidotransferase-like class 1 domain-containing protein 3A, mitochondrial OS=Mus musculus OX=10090 GN=Gatd3a PE=1 SV=1	GAL3A_MOUSE	28 kDa	0.563	0.398	0	0	0	0	0.25	0	2.41	0.563	0	0.25	0.25	0	0	0
Squamous cell carcinoma antigen recognized by T-cells 3 OS=Mus musculus OX=10090 GN=Sart3 PE=1 SV=1	SART3_MOUSE	110 kDa	0	0	0	0	0.0918	0	0	0.0603	0.0918	0	0	0	0	0	0	0
Proteolipid protein 2 OS=Mus musculus OX=10090 GN=Plp2 PE=1 SV=1	PLP2_MOUSE	17 kDa	0.446	0	0	0	0.446	0.446	0	0	0.446	0.738	0	0.446	0.446	0.446	0	0
Plasminogen activator inhibitor 1 OS=Mus musculus OX=10090 GN=Serpine1 PE=1 SV=1	PAI1_MOUSE	45 kDa	0.151	0.151	0.151	0.151	0	0	0.324	0.151	0.635	0.151	0	0	0	0	0.324	0
Serine/arginine-rich splicing factor 4 OS=Mus musculus OX=10090 GN=Srsf4 PE=2 SV=1	SRSF4_MOUSE	56 kDa	0	0	0	0	0	0	0	0	0	0	0.256	0	0	0	0	0.256
Leucine zipper protein 1 OS=Mus musculus OX=10090 GN=Luzp1 PE=1 SV=2	LUZP1_MOUSE	119 kDa	0.0553	0	0	0	0	0	0	0	0	0	0	0	0	0	0	0
DNA-(apurinic or apyrimidinic site) lyase OS=Mus musculus OX=10090 GN=Apex1 PE=1 SV=2	APEX1_MOUSE	35 kDa	0	0	0	0.194	0	0	0	0.559	0.704	0	0.862	0.194	0	0	0	0.704
3-ketodihydrosphingosine reductase OS=Mus musculus OX=10090 GN=Kdsr PE=1 SV=1	KDSR_MOUSE	36 kDa	0	0	0	0	0	0	0	0	0.693	0	0.301	0.192	0	0	0	0.301
von Willebrand factor A domain-containing protein 7 OS=Mus musculus OX=10090 GN=Vwa7 PE=2 SV=1	VWA7_MOUSE	96 kDa	0	0.0691	0	0	0	0	0	0	0	0	0	0	0	0	0	0
Prominin-1 OS=Mus musculus OX=10090 GN=Prom1 PE=1 SV=1	PROM1_MOUSE	97 kDa	0.18	0.141	0.0683	0.0683	0	0	0	0	0.346	0.219	0	0	0	0	0	0
Platelet-activating factor acetylhydrolase IB subunit gamma OS=Mus musculus OX=10090 GN=Pafah1b3 PE=1 SV=1	PA1B3_MOUSE	26 kDa	0.622	0.273	0.273	0	0.273	0	0	0.273	1.07	0.83	0	0	0.437	0	0.273	0
NAD(P)H-hydrate epimerase OS=Mus musculus OX=10090 GN=Naxe PE=1 SV=1	NNRE_MOUSE	31 kDa	0.501	0.225	0	0.225	0.501	0	0.225	0.356	0.661	0.661	0.225	0.501	0.661	0.225	0.501	0.225
Cytochrome c oxidase subunit 7A2, mitochondrial OS=Mus musculus OX=10090 GN=Cox7a2 PE=1 SV=2	CX7A2_MOUSE	9 kDa	2.54	0.882	2.54	2.54	0	0.882	0	0	22.6	0	0.882	0.882	0.882	0.882	0.882	0
Costars family protein ABRACL OS=Mus musculus OX=10090 GN=Abracl PE=1 SV=1	ABRAL_MOUSE	9 kDa	0.923	0.923	6.11	2.7	0.923	0	0	1.67	4.13	0	1.67	1.67	4.13	2.7	1.67	1.67
Cytosolic phospholipase A2 OS=Mus musculus OX=10090 GN=Pla2g4a PE=1 SV=1	PA24A_MOUSE	85 kDa	0	0.0781	0.0781	0	0	0	0	0	0.119	0.162	0	0.0781	0	0	0	0
Stathmin OS=Mus musculus OX=10090 GN=Stmn1 PE=1 SV=2	STMN1_MOUSE	17 kDa	0.703	1.03	0.703	0.426	0	0	0	0.426	0.703	0	0	0	0	0	0	0
Histone deacetylase 1 OS=Mus musculus OX=10090 GN=Hdac1 PE=1 SV=1	HDAC1_MOUSE	55 kDa	0	0	0.123	0.123	0.123	0	0.189	0.123	0	0	0.335	0.123	0	0	0	0.123
Alpha-actinin-2 OS=Mus musculus OX=10090 GN=Actn2 PE=1 SV=2	ACTN2_MOUSE	104 kDa	0	0	0	0	0	0	0	0	0.691	0	0	0	0	0	1.23	0
Eukaryotic translation initiation factor 3 subunit K OS=Mus musculus OX=10090 GN=Eif3k PE=1 SV=1	EIF3K_MOUSE	25 kDa	0.453	0.283	0.453	0.453	0.645	0.863	0	0.283	0.645	0.283	0.283	1.11	0.283	0.283	0	0.283
Integrin beta-4 OS=Mus musculus OX=10090 GN=Itgb4 PE=1 SV=1	ITB4_MOUSE	202 kDa	0	0	0	0	0.0325	0.0491	0	0.066	0.118	0.0491	0	0	0	0	0	0
Catechol O-methyltransferase domain-containing protein 1 OS=Mus musculus OX=10090 GN=Comtd1 PE=1 SV=1	CMTD1_MOUSE	29 kDa	0	0	0.242	0.242	0	0	0.718	0.242	1.13	0.718	0.242	0.384	0.384	0	0.542	0
Enoyl-[acyl-carrier-protein] reductase, mitochondrial OS=Mus musculus OX=10090 GN=Mecr PE=1 SV=2	MECR_MOUSE	40 kDa	0	0	0.369	0	0	0	0.481	0.17	1.37	0.733	0	0	0	0	0	0
NFX1-type zinc finger-containing protein 1 OS=Mus musculus OX=10090 GN=Znfx1 PE=1 SV=3	ZNFX1_MOUSE	219 kDa	0	0	0	0	0	0	0	0	0	0.0299	0	0	0.0299	0	0	0
Haloacid dehalogenase-like hydrolase domain-containing protein 3 OS=Mus musculus OX=10090 GN=Hdhd3 PE=1 SV=1	HDHD3_MOUSE	28 kDa	0	0	0	0	0	0	0	0	1.45	0.565	0	0	0.251	0	0	0
Plasminogen OS=Mus musculus OX=10090 GN=Plg PE=1 SV=3	PLMN_MOUSE	91 kDa	0.0731	0	0	0	0.112	0	0.326	0.0731	0.0731	0.0731	0	0	0	0	0	0
Cold shock domain-containing protein E1 OS=Mus musculus OX=10090 GN=Csde1 PE=1 SV=1	CSDE1_MOUSE	89 kDa	0	0	0	0	0	0	0	0	0	0	0	0	0.0749	0	0.0749	0
Ribosome maturation protein SBDS OS=Mus musculus OX=10090 GN=Sbds PE=1 SV=4	SBDS_MOUSE	29 kDa	0	0	0.244	0	0.387	0	0	0	1.15	0	0.244	0.387	0.244	0	0	0
BRO1 domain-containing protein BROX OS=Mus musculus OX=10090 GN=Brox PE=1 SV=1	BROX_MOUSE	46 kDa	0	0	0	0	0.147	0	0	0	0	0	0	0	0	0	0.229	0
MOB kinase activator 1A OS=Mus musculus OX=10090 GN=Mob1a PE=2 SV=3	MOB1A_MOUSE	25 kDa	0.453	0	0.453	0.283	0.283	0	0	0	0.863	0	0	0.283	0	0.283	0	0
Septin-8 OS=Mus musculus OX=10090 GN=Sept8 PE=1 SV=4	SEPT8_MOUSE	50 kDa	0	0.211	0.376	0.211	0.291	0	0	0.667	0.291	0	0.376	0	0	0	0	0.467
Ras-related protein Rab-5B OS=Mus musculus OX=10090 GN=Rab5b PE=1 SV=1	RAB5B_MOUSE	24 kDa	1.21	1.21	1.21	0	0.694	0.694	0	0	3.86	1.87	0.694	0.933	0.933	0.933	0.694	0.694
Translocation protein SEC62 OS=Mus musculus OX=10090 GN=Sec62 PE=1 SV=1	SEC62_MOUSE	46 kDa	0	0	0	0	0	0	0.15	0.15	0.322	0	0.15	0	0	0.15	0.233	0.15
Neuronal proto-oncogene tyrosine-protein kinase Src OS=Mus musculus OX=10090 GN=Src PE=1 SV=4	SRC_MOUSE	61 kDa	0	0	0	0	0	0	0.111	0	0.371	0.234	0.111	0.111	0	0	0	0.111
Torsin-1B OS=Mus musculus OX=10090 GN=Tor1b PE=1 SV=2	TOR1B_MOUSE	38 kDa	0.182	0.286	0.286	0	0.286	0	0.286	0.182	0.398	0.653	0.182	0.182	0.182	0	0.182	0
A-kinase anchor protein 2 OS=Mus musculus OX=10090 GN=Akap2 PE=1 SV=3	AKAP2_MOUSE	99 kDa	0	0	0	0	0.139	0	0	0	0	0	0.215	0.102	0.0672	0	0	0.177
Symplekin OS=Mus musculus OX=10090 GN=Sympk PE=1 SV=1	SYMPK_MOUSE	142 kDa	0	0	0	0	0	0	0	0	0.0947	0	0.0463	0	0	0	0	0.0463
Receptor-type tyrosine-protein phosphatase alpha OS=Mus musculus OX=10090 GN=Ptpra PE=1 SV=3	PTPRA_MOUSE	94 kDa	0	0	0	0	0	0	0	0	0.187	0	0	0	0	0	0	0
Latexin OS=Mus musculus OX=10090 GN=Lxn PE=1 SV=2	LXN_MOUSE	25 kDa	0.444	0.277	0.444	0.444	0.444	0.632	0.277	0	0.277	0.632	0	0.277	0.444	0	0.277	0
Microsomal glutathione S-transferase 3 OS=Mus musculus OX=10090 GN=Mgst3 PE=1 SV=1	MGST3_MOUSE	17 kDa	0.436	0	0.436	0	0.436	0	0.436	0.436	0	0.436	0.436	0.436	0.436	0.436	0.436	0.436
Protein SGT1 homolog OS=Mus musculus OX=10090 GN=Sugt1 PE=1 SV=3	SGT1_MOUSE	38 kDa	0.18	0.392	0	0	0.282	0	0	0.392	0.282	0.392	0	0	0.282	0	0	0
ADP-ribosylation factor-like protein 6-interacting protein 1 OS=Mus musculus OX=10090 GN=Arl6ip1 PE=1 SV=1	AR6P1_MOUSE	23 kDa	0.305	0	0	0.305	0.305	0.305	0.305	0.305	0.702	0.944	0	0.49	0.49	0	0	0
Golgi to ER traffic protein 4 homolog OS=Mus musculus OX=10090 GN=Get4 PE=1 SV=2	GET4_MOUSE	37 kDa	0	0	0.189	0.189	0.413	0	0	0	0.541	0.541	0.189	0	0.413	0	0.296	0
Parafibromin OS=Mus musculus OX=10090 GN=Cdc73 PE=1 SV=1	CDC73_MOUSE	61 kDa	0	0	0	0	0.111	0	0	0.111	0	0	0	0	0	0.111	0	0
Tapasin OS=Mus musculus OX=10090 GN=Tapbp PE=1 SV=2	TPSN_MOUSE	50 kDa	0.211	0.211	0	0	0	0	0.211	0.291	0.291	0	0.211	0	0.291	0	0.467	0.211
Cohesin subunit SA-1 OS=Mus musculus OX=10090 GN=Stag1 PE=1 SV=3	STAG1_MOUSE	144 kDa	0	0	0	0	0.0691	0	0.0456	0	0.0456	0	0	0	0	0	0	0
Mitochondrial import receptor subunit TOM40 homolog OS=Mus musculus OX=10090 GN=Tomm40 PE=1 SV=3	TOM40_MOUSE	38 kDa	0	0	0	0	0	0	0.65	0.396	0.396	0.182	0.182	0	0	0	0	0.182
Peroxisomal bifunctional enzyme OS=Mus musculus OX=10090 GN=Ehhadh PE=1 SV=4	ECHP_MOUSE	78 kDa	0	0	0	0	0	0	0.0852	0	1.26	0.445	0	0	0.0852	0	0.0852	0
Tyrosine-protein phosphatase non-receptor type 9 OS=Mus musculus OX=10090 GN=Ptpn9 PE=1 SV=2	PTN9_MOUSE	68 kDa	0	0	0	0	0	0	0	0.0986	0.0986	0	0.0986	0	0	0.0986	0	0.0986
Isovaleryl-CoA dehydrogenase, mitochondrial OS=Mus musculus OX=10090 GN=Ivd PE=1 SV=1	IVD_MOUSE	46 kDa	0	0	0	0	0	0	0.731	0	1.13	1.8	0	0	0	0	0	0
ATP synthase protein 8 OS=Mus musculus OX=10090 GN=Mtatp8 PE=1 SV=1	ATP8_MOUSE	8 kDa	1.11	1.11	1.11	0	1.11	2.06	0	1.11	3.44	0	1.11	2.06	2.06	0	0	1.11
Endoplasmic reticulum aminopeptidase 1 OS=Mus musculus OX=10090 GN=Erap1 PE=1 SV=2	ERAP1_MOUSE	107 kDa	0	0	0	0	0	0.0621	0	0	0.198	0	0.0621	0	0	0	0	0.0621
E3 ubiquitin-protein ligase listerin OS=Mus musculus OX=10090 GN=Ltn1 PE=1 SV=3	LTN1_MOUSE	199 kDa	0	0	0	0	0	0.0329	0	0.0329	0.0498	0.0329	0	0	0	0	0	0
DNA mismatch repair protein Msh2 OS=Mus musculus OX=10090 GN=Msh2 PE=1 SV=1	MSH2_MOUSE	104 kDa	0	0	0.0635	0.0635	0	0	0	0	0	0	0	0	0.0635	0	0	0
DNA polymerase delta catalytic subunit OS=Mus musculus OX=10090 GN=Pold1 PE=1 SV=2	DPOD1_MOUSE	124 kDa	0	0	0	0	0.081	0	0.081	0.0533	0.0533	0	0	0	0.0533	0	0.0533	0
Carbamoyl-phosphate synthase [ammonia], mitochondrial OS=Mus musculus OX=10090 GN=Cps1 PE=1 SV=2	CPSM_MOUSE	165 kDa	0	0	0	0	0	0	0	0	0.265	0.125	0	0	0	0	0	0
Transducin beta-like protein 2 OS=Mus musculus OX=10090 GN=Tbl2 PE=1 SV=2	TBL2_MOUSE	50 kDa	0	0	0.137	0	0	0	0	0	1.03	0.137	0	0	0	0	0	0
Reticulocalbin-1 OS=Mus musculus OX=10090 GN=Rcn1 PE=1 SV=1	RCN1_MOUSE	38 kDa	0.283	0.283	0.181	0.283	0	0	0.181	0	0.394	0	0.181	0	0	0	0	0.181
Peptidyl-prolyl cis-trans isomerase FKBP2 OS=Mus musculus OX=10090 GN=Fkbp2 PE=1 SV=1	FKBP2_MOUSE	15 kDa	0	0.49	1.22	0	0	0	0	0	6.35	0.819	0.49	0	0.49	0.49	0.819	0
Serine beta-lactamase-like protein LACTB, mitochondrial OS=Mus musculus OX=10090 GN=Lactb PE=1 SV=1	LACTB_MOUSE	61 kDa	0	0	0	0	0	0	0	0	0.171	0	0	0	0	0	0	0
Glycerol-3-phosphate phosphatase OS=Mus musculus OX=10090 GN=Pgp PE=1 SV=1	PGP_MOUSE	35 kDa	0	0	0.2	0	0.2	0	0	0.2	0.2	0.315	0	0.2	0.441	0	0.2	0
Cytochrome P450 20A1 OS=Mus musculus OX=10090 GN=Cyp20a1 PE=1 SV=1	CP20A_MOUSE	52 kDa	0	0	0	0.13	0	0	0.13	0.13	1.21	0.731	0	0	0	0	0	0
Calponin-2 OS=Mus musculus OX=10090 GN=Cnn2 PE=1 SV=1	CNN2_MOUSE	33 kDa	0	0	0.462	0.209	0.607	0.607	0	0.329	0	0	0.462	0.462	0.462	0.462	0.607	0.462
DnaJ homolog subfamily B member 6 OS=Mus musculus OX=10090 GN=Dnajb6 PE=1 SV=4	DNJB6_MOUSE	40 kDa	0	0	0.173	0.173	0	0	0.173	0	0.27	0	0	0.173	0	0	0	0
ATP-dependent Clp protease proteolytic subunit, mitochondrial OS=Mus musculus OX=10090 GN=Clpp PE=1 SV=1	CLPP_MOUSE	30 kDa	0.525	0.235	0.235	0	0	0	0.372	0	1.33	1.09	0.235	0	0.235	0	0	0
ATP-binding cassette sub-family A member 1 OS=Mus musculus OX=10090 GN=Abca1 PE=1 SV=4	ABCA1_MOUSE	254 kDa	0	0	0	0	0	0	0	0	0.0389	0	0	0	0	0	0	0
LIM and senescent cell antigen-like-containing domain protein 1 OS=Mus musculus OX=10090 GN=Lims1 PE=1 SV=3	LIMS1_MOUSE	37 kDa	0	0	0.185	0	0	0	0	0	0.185	0.185	0	0	0	0	0	0
Transformer-2 protein homolog beta OS=Mus musculus OX=10090 GN=Tra2b PE=1 SV=1	TRA2B_MOUSE	34 kDa	0	0	0	0	0.324	0	0	0.206	0.455	0.324	0.206	0.206	0	0	0	0.206
PRA1 family protein 2 OS=Mus musculus OX=10090 GN=Praf2 PE=1 SV=1	PRAF2_MOUSE	19 kDa	0.612	0.375	0.612	0	0.612	0.375	0	0	0	0	0.375	0.375	0.612	0.375	0	0.375
Cytosolic acyl coenzyme A thioester hydrolase OS=Mus musculus OX=10090 GN=Acot7 PE=1 SV=2	BACH_MOUSE	43 kDa	0	0	0	0	0	0	0	0.161	0	0	0.161	0	0.161	0	0.161	0.161
Sodium/potassium-transporting ATPase subunit beta-1 OS=Mus musculus OX=10090 GN=Atp1b1 PE=1 SV=1	AT1B1_MOUSE	35 kDa	0.309	0.196	0.196	0	0	0	0.309	0	0.712	0.309	0	0	0	0	0	0
Vascular endothelial growth factor receptor 1 OS=Mus musculus OX=10090 GN=Flt1 PE=1 SV=1	VGFR1_MOUSE	150 kDa	0	0	0	0	0	0	0	0	0.0897	0	0	0	0	0	0	0
VPS10 domain-containing receptor SorCS2 OS=Mus musculus OX=10090 GN=Sorcs2 PE=1 SV=2	SORC2_MOUSE	129 kDa	0	0	0	0	0	0	0	0	0.0511	0	0	0	0	0	0	0
Pre-mRNA-processing factor 6 OS=Mus musculus OX=10090 GN=Prpf6 PE=1 SV=1	PRP6_MOUSE	107 kDa	0	0	0	0	0	0	0	0	0	0	0.128	0	0	0	0	0.062
Actin-related protein 10 OS=Mus musculus OX=10090 GN=Actr10 PE=1 SV=2	ARP10_MOUSE	46 kDa	0	0.229	0	0	0	0.147	0	0.147	0	0	0	0	0	0	0	0
Programmed cell death protein 10 OS=Mus musculus OX=10090 GN=Pdcd10 PE=1 SV=1	PDC10_MOUSE	25 kDa	0.46	0.287	0	0.287	0.46	0	0	0.656	0.656	0.287	0.46	0.656	0.656	0.287	0.287	0.46
Glia maturation factor beta OS=Mus musculus OX=10090 GN=Gmfb PE=1 SV=3	GMFB_MOUSE	17 kDa	0.732	0.732	0	0.442	1.08	0.732	0	0.732	0.732	0.442	0.732	0.732	0.732	0.732	0.442	0.732
Transmembrane protein 109 OS=Mus musculus OX=10090 GN=Tmem109 PE=1 SV=2	TM109_MOUSE	26 kDa	0.268	0.268	0.268	0.268	0	0	0	0	0.268	0	0	0	0	0	0	0
Vacuolar protein-sorting-associated protein 25 OS=Mus musculus OX=10090 GN=Vps25 PE=1 SV=1	VPS25_MOUSE	21 kDa	0.565	0.348	0.565	0.565	0.348	0.348	0	0	0	0.565	0	0.565	2.3	1.45	0	0
[F-actin]-monooxygenase MICAL1 OS=Mus musculus OX=10090 GN=Mical1 PE=1 SV=1	MICA1_MOUSE	117 kDa	0	0	0	0	0.0566	0	0	0	0	0	0	0	0	0	0.0566	0
Phospholipid hydroperoxide glutathione peroxidase OS=Mus musculus OX=10090 GN=Gpx4 PE=1 SV=4	GPX4_MOUSE	22 kDa	0	0	0.751	0	0.522	0	0	0	0.522	0	0	0	0.323	0	0	0
Nuclear pore complex protein Nup98-Nup96 OS=Mus musculus OX=10090 GN=Nup98 PE=1 SV=2	NUP98_MOUSE	197 kDa	0	0	0	0	0	0	0.0502	0	0.0332	0	0	0	0	0	0.0332	0
Golgi reassembly-stacking protein 2 OS=Mus musculus OX=10090 GN=Gorasp2 PE=1 SV=3	GORS2_MOUSE	47 kDa	0	0.144	0.224	0	0	0	0	0.144	0.401	0.144	0.224	0	0.31	0	0.31	0.144
Polypyrimidine tract-binding protein 3 OS=Mus musculus OX=10090 GN=Ptbp3 PE=1 SV=1	PTBP3_MOUSE	57 kDa	0	0	0	0	0.252	0	0	0.252	0.252	0	0.184	0	0	0	0.659	0
Scavenger receptor class B member 1 OS=Mus musculus OX=10090 GN=Scarb1 PE=1 SV=1	SCRB1_MOUSE	57 kDa	0.183	0.183	0.183	0.183	0	0	0	0	0.252	0.119	0	0	0	0	0	0
Ectonucleoside triphosphate diphosphohydrolase 5 OS=Mus musculus OX=10090 GN=Entpd5 PE=1 SV=1	ENTP5_MOUSE	47 kDa	0	0	0	0	0	0	0	0	1.4	0.963	0	0	0.144	0	0	0
DNA-directed RNA polymerase II subunit RPB2 OS=Mus musculus OX=10090 GN=Polr2b PE=1 SV=2	RPB2_MOUSE	134 kDa	0	0	0	0	0.0492	0.0492	0	0.101	0	0	0	0.0492	0.0747	0	0	0
Scaffold attachment factor B1 OS=Mus musculus OX=10090 GN=Safb PE=1 SV=2	SAFB1_MOUSE	105 kDa	0	0	0	0	0.063	0	0	0.096	0	0	0	0	0	0	0	0
Cadherin-3 OS=Mus musculus OX=10090 GN=Cdh3 PE=1 SV=2	CADH3_MOUSE	91 kDa	0	0	0	0.112	0	0	0.152	0	0.641	0.236	0	0	0	0	0	0
Pantetheinase OS=Mus musculus OX=10090 GN=Vnn1 PE=1 SV=3	VNN1_MOUSE	57 kDa	0	0.118	0	0	0	0	0.182	0	0.748	0.25	0	0	0	0	0	0
Actin-like protein 6A OS=Mus musculus OX=10090 GN=Actl6a PE=1 SV=2	ACL6A_MOUSE	47 kDa	0	0.143	0.307	0.307	0.307	0	0.143	0.143	0	0.143	0	0.223	0.223	0	0.143	0
D-dopachrome decarboxylase OS=Mus musculus OX=10090 GN=Ddt PE=1 SV=3	DOPD_MOUSE	13 kDa	1	1	2.17	2.17	0	1	0	0	2.17	0	1.52	1	1	0	0.587	1
Tumor necrosis factor alpha-induced protein 8 OS=Mus musculus OX=10090 GN=Tnfaip8 PE=1 SV=1	TFIP8_MOUSE	23 kDa	0	0	0.501	0	0	0	0	0	0	0	0	0.719	0	0	0	0
Trafficking protein particle complex subunit 6B OS=Mus musculus OX=10090 GN=Trappc6b PE=1 SV=1	TPC6B_MOUSE	18 kDa	0	0	0	0	0	0	0	0.992	0	0	0.677	0	0.677	0.677	0	0.677
Inactive hydroxysteroid dehydrogenase-like protein 1 OS=Mus musculus OX=10090 GN=Hsdl1 PE=1 SV=1	HSDL1_MOUSE	37 kDa	0	0	0	0	0	0	0	0	0.409	0	0	0	0	0	0	0
SPARC OS=Mus musculus OX=10090 GN=Sparc PE=1 SV=1	SPRC_MOUSE	34 kDa	0.201	0.443	0.201	0.201	0	0	0.316	0.201	0.581	0.316	0	0.201	0	0	0	0.201
Cingulin-like protein 1 OS=Mus musculus OX=10090 GN=Cgnl1 PE=1 SV=2	CGNL1_MOUSE	148 kDa	0	0	0.0444	0	0	0	0	0	0	0	0	0	0	0	0	0
Epidermal growth factor receptor substrate 15 OS=Mus musculus OX=10090 GN=Eps15 PE=1 SV=1	EPS15_MOUSE	98 kDa	0	0	0	0	0	0	0	0	0.0673	0.0673	0	0	0	0	0	0
NADH-cytochrome b5 reductase 1 OS=Mus musculus OX=10090 GN=Cyb5r1 PE=1 SV=1	NB5R1_MOUSE	34 kDa	0.448	0.32	0.448	0.448	0	0	0	0	1.1	0.32	0	0.203	0	0	0	0
Oxidized low-density lipoprotein receptor 1 OS=Mus musculus OX=10090 GN=Olr1 PE=2 SV=2	OLR1_MOUSE	42 kDa	0.164	0.164	0.164	0	0	0	0	0	0.703	0.356	0	0	0.164	0	0.164	0
Cytochrome b-c1 complex subunit 8 OS=Mus musculus OX=10090 GN=Uqcrq PE=1 SV=3	QCR8_MOUSE	10 kDa	0.833	0	0	0	0	1.48	0	0.833	3.55	0	1.48	0.833	1.48	0	0	1.48
COP9 signalosome complex subunit 5 OS=Mus musculus OX=10090 GN=Cops5 PE=1 SV=3	CSN5_MOUSE	38 kDa	0	0	0	0.183	0	0	0	0.183	0.961	0.4	0.287	0.183	0	0	0	0.287
Activator of 90 kDa heat shock protein ATPase homolog 1 OS=Mus musculus OX=10090 GN=Ahsa1 PE=1 SV=2	AHSA1_MOUSE	38 kDa	0	0	0	0	0.283	0	0.283	0.283	0	0	0	0.181	0.283	0	0.283	0
Transmembrane emp24 domain-containing protein 4 OS=Mus musculus OX=10090 GN=Tmed4 PE=1 SV=1	TMED4_MOUSE	26 kDa	0.825	0.825	0	0	0	0.272	0.272	0.272	1.62	1.32	0.618	0.618	0.825	0.618	0	0.435
TBC1 domain family member 15 OS=Mus musculus OX=10090 GN=Tbc1d15 PE=1 SV=1	TBC15_MOUSE	77 kDa	0	0	0	0	0	0	0	0.0872	0	0	0.0872	0.0872	0.0872	0	0	0.0872
UPF0505 protein C16orf62 homolog OS=Mus musculus OX=10090 PE=1 SV=2	CP062_MOUSE	109 kDa	0	0	0	0	0	0	0.0606	0	0.0923	0.0606	0	0	0	0	0.0606	0
Pyrroline-5-carboxylate reductase 2 OS=Mus musculus OX=10090 GN=Pycr2 PE=1 SV=1	P5CR2_MOUSE	34 kDa	0	0	0.324	0.455	0.206	0.324	0.324	0.324	0.597	0.597	0	0.206	0.455	0	0.455	0
CDGSH iron-sulfur domain-containing protein 2 OS=Mus musculus OX=10090 GN=Cisd2 PE=1 SV=1	CISD2_MOUSE	15 kDa	0.826	0.494	0.494	0.826	0	0	0	0	0.494	0.494	0	0	0	0	0	0
E3 ubiquitin-protein ligase HECTD1 OS=Mus musculus OX=10090 GN=Hectd1 PE=1 SV=2	HECD1_MOUSE	290 kDa	0	0	0	0	0	0	0	0.0225	0	0	0	0	0	0	0	0
ATP-dependent RNA helicase DDX42 OS=Mus musculus OX=10090 GN=Ddx42 PE=1 SV=3	DDX42_MOUSE	102 kDa	0	0	0	0	0	0	0.065	0.099	0	0	0.065	0	0	0	0	0.065
Transcriptional repressor CTCF OS=Mus musculus OX=10090 GN=Ctcf PE=1 SV=2	CTCF_MOUSE	84 kDa	0	0	0	0	0	0	0	0	0	0	0.0795	0	0	0	0	0
60S ribosomal protein L36a OS=Mus musculus OX=10090 GN=Rpl36a PE=3 SV=2	RL36A_MOUSE	12 kDa	0.624	0	0	0.624	0	0	0	0	1.64	0	0.624	0	0	0	0	1.07
Inositol monophosphatase 1 OS=Mus musculus OX=10090 GN=Impa1 PE=1 SV=1	IMPA1_MOUSE	30 kDa	0	0	0	0	0.229	0.363	0	0.512	0.859	0.859	0	0.363	0.363	0	0.229	0
Sterol-4-alpha-carboxylate 3-dehydrogenase, decarboxylating OS=Mus musculus OX=10090 GN=Nsdhl PE=1 SV=1	NSDHL_MOUSE	41 kDa	0	0	0	0	0	0	0.169	0	1.18	1.36	0	0.169	0	0	0	0
Protein phosphatase 1F OS=Mus musculus OX=10090 GN=Ppm1f PE=1 SV=1	PPM1F_MOUSE	50 kDa	0	0	0.292	0.137	0.137	0	0	0.212	0.137	0.137	0.212	0	0	0	0.212	0.212
FAS-associated factor 2 OS=Mus musculus OX=10090 GN=Faf2 PE=1 SV=2	FAF2_MOUSE	52 kDa	0	0	0.2	0	0	0	0	0.2	0.355	0.355	0	0	0.129	0	0.275	0
FAS-associated death domain protein OS=Mus musculus OX=10090 GN=Fadd PE=1 SV=1	FADD_MOUSE	23 kDa	0	0.311	0.501	0.311	0	0	0.501	0	0.501	0	0.719	0	0.501	0	0.311	0.501
Nuclear cap-binding protein subunit 1 OS=Mus musculus OX=10090 GN=Ncbp1 PE=1 SV=2	NCBP1_MOUSE	92 kDa	0	0	0	0	0	0	0.11	0.15	0	0	0.15	0	0	0	0.15	0.15
Dehydrogenase/reductase SDR family member 7B OS=Mus musculus OX=10090 GN=Dhrs7b PE=1 SV=1	DRS7B_MOUSE	35 kDa	0	0	0	0	0	0	0	0	0.718	0.311	0	0	0	0	0	0
Carboxylesterase 1C OS=Mus musculus OX=10090 GN=Ces1c PE=1 SV=4	EST1C_MOUSE	61 kDa	0	0	0	0	0	0	0	0	1.19	0.368	0	0	0.11	0	0	0
Integrin alpha-M OS=Mus musculus OX=10090 GN=Itgam PE=1 SV=2	ITAM_MOUSE	127 kDa	0.0517	0	0	0	0	0	0.106	0	0.0786	0	0	0	0	0	0	0
Anaphase-promoting complex subunit 2 OS=Mus musculus OX=10090 GN=Anapc2 PE=1 SV=2	ANC2_MOUSE	95 kDa	0.0696	0	0	0	0.106	0	0	0.0696	0.106	0	0	0	0.0696	0	0.106	0
Sorting nexin-9 OS=Mus musculus OX=10090 GN=Snx9 PE=1 SV=1	SNX9_MOUSE	67 kDa	0	0	0	0	0	0	0	0.101	0	0.101	0.155	0	0	0	0	0.101
UV excision repair protein RAD23 homolog B OS=Mus musculus OX=10090 GN=Rad23b PE=1 SV=2	RD23B_MOUSE	44 kDa	0	0	0.244	0.338	0.157	0	0.244	0.157	0	0.157	0.157	0	0.244	0.157	0	0
Luc7-like protein 3 OS=Mus musculus OX=10090 GN=Luc7l3 PE=1 SV=1	LC7L3_MOUSE	51 kDa	0	0	0	0	0	0	0	0.132	0.132	0	0.362	0	0	0	0	0.362
Ras-related protein Rab-35 OS=Mus musculus OX=10090 GN=Rab35 PE=1 SV=1	RAB35_MOUSE	23 kDa	0	0	0	0	0	0	0.969	0	1.96	1.58	0.969	0	0	0	0	0
Glycylpeptide N-tetradecanoyltransferase 1 OS=Mus musculus OX=10090 GN=Nmt1 PE=1 SV=1	NMT1_MOUSE	57 kDa	0	0	0	0	0	0	0	0	0	0	0.183	0	0	0	0	0.183
Peroxisomal carnitine O-octanoyltransferase OS=Mus musculus OX=10090 GN=Crot PE=1 SV=1	OCTC_MOUSE	70 kDa	0	0	0	0	0	0	0	0	1.17	0.314	0	0	0	0	0	0
Ferrochelatase, mitochondrial OS=Mus musculus OX=10090 GN=Fech PE=1 SV=2	HEMH_MOUSE	47 kDa	0.144	0.224	0	0	0	0	0	0	0.224	0.224	0	0	0	0	0	0
L-xylulose reductase OS=Mus musculus OX=10090 GN=Dcxr PE=1 SV=2	DCXR_MOUSE	26 kDa	0	0	0	0	0	0	0	0	0.439	0.439	0	0	0	0	0	0
MICOS complex subunit Mic19 OS=Mus musculus OX=10090 GN=Chchd3 PE=1 SV=1	MIC19_MOUSE	26 kDa	0.268	0.268	0.268	0	0.268	0.268	0	0	0.268	0	0.429	0.268	0	0	0.268	0.268
Developmentally-regulated GTP-binding protein 1 OS=Mus musculus OX=10090 GN=Drg1 PE=1 SV=1	DRG1_MOUSE	41 kDa	0	0	0.169	0	0.169	0	0	0.264	0	0.264	0	0	0.264	0.169	0	0
Importin subunit alpha-7 OS=Mus musculus OX=10090 GN=Kpna6 PE=1 SV=2	IMA7_MOUSE	60 kDa	0	0	0	0	0	0	0.173	0.173	0.173	0	0.173	0.112	0.173	0	0.112	0.173
Catechol O-methyltransferase OS=Mus musculus OX=10090 GN=Comt PE=1 SV=2	COMT_MOUSE	29 kDa	0.238	0.238	0.238	0	0.377	0	0	0	1.11	0.705	0	0	0.238	0.377	0.532	0
Exocyst complex component 2 OS=Mus musculus OX=10090 GN=Exoc2 PE=1 SV=1	EXOC2_MOUSE	104 kDa	0	0	0	0	0	0	0	0	0	0	0	0	0	0	0.0637	0
Platelet-activating factor acetylhydrolase IB subunit alpha OS=Mus musculus OX=10090 GN=Pafah1b1 PE=1 SV=2	LIS1_MOUSE	47 kDa	0	0	0	0.146	0	0.146	0	0.146	0.227	0	0.405	0	0	0	0	0.405
Mannosyl-oligosaccharide 1,2-alpha-mannosidase IA OS=Mus musculus OX=10090 GN=Man1a1 PE=1 SV=1	MA1A1_MOUSE	73 kDa	0	0	0	0	0	0	0	0	0.481	0.299	0	0	0.0912	0	0	0
Probable histidine--tRNA ligase, mitochondrial OS=Mus musculus OX=10090 GN=Hars2 PE=1 SV=1	SYHM_MOUSE	57 kDa	0	0	0	0	0	0	0	0	0.323	0	0	0	0	0	0	0
Guanylate-binding protein 1 OS=Mus musculus OX=10090 GN=Gbp1 PE=1 SV=1	GBP1_MOUSE	68 kDa	0.152	0.152	0.0989	0	0	0	0	0	0	0	0	0	0	0	0	0
Glutamyl aminopeptidase OS=Mus musculus OX=10090 GN=Enpep PE=1 SV=1	AMPE_MOUSE	108 kDa	0	0	0	0	0	0	0	0	0.269	0.16	0	0	0	0	0	0
Hydroxyacylglutathione hydrolase, mitochondrial OS=Mus musculus OX=10090 GN=Hagh PE=1 SV=2	GLO2_MOUSE	34 kDa	0.203	0	0	0	0	0.203	0	0	0.203	0	0	0.203	0	0	0	0
Plasminogen receptor (KT) OS=Mus musculus OX=10090 GN=Plgrkt PE=1 SV=1	PLRKT_MOUSE	17 kDa	0.429	0	0.429	0.429	0	0.429	0	0	1.92	1.92	0	0.709	0.709	0.429	0.429	0
Protein NipSnap homolog 2 OS=Mus musculus OX=10090 GN=Nipsnap2 PE=1 SV=1	NIPS2_MOUSE	33 kDa	0.332	0.465	0.332	0	0.21	0	0	0	1.6	0.774	0	0	0	0	0	0
Large proline-rich protein BAG6 OS=Mus musculus OX=10090 GN=Bag6 PE=1 SV=1	BAG6_MOUSE	121 kDa	0	0	0	0	0.0545	0.0829	0	0.142	0.112	0.112	0.112	0.0545	0.0545	0	0.0829	0.112
Clathrin light chain A OS=Mus musculus OX=10090 GN=Clta PE=1 SV=2	CLCA_MOUSE	26 kDa	0	0	0	0	0.276	0	0	0.276	0.441	0.441	0.441	0	0	0	0	0.441
Perforin-1 OS=Mus musculus OX=10090 GN=Prf1 PE=1 SV=2	PERF_MOUSE	62 kDa	0	0	0	0	0.361	0.167	0	0.509	0.108	0.108	0.108	0	0.108	0	0.108	0.108
Sulfide:quinone oxidoreductase, mitochondrial OS=Mus musculus OX=10090 GN=Sqor PE=1 SV=3	SQOR_MOUSE	50 kDa	0.135	0	0	0	0.209	0.135	0.135	0.556	0.556	0	0	0	0	0	0	0
Protein kinase C and casein kinase substrate in neurons protein 2 OS=Mus musculus OX=10090 GN=Pacsin2 PE=1 SV=1	PACN2_MOUSE	56 kDa	0	0	0	0	0	0	0	0	0	0	0.256	0	0	0	0	0.256
Epidermal growth factor receptor kinase substrate 8-like protein 2 OS=Mus musculus OX=10090 GN=Eps8l2 PE=1 SV=1	ES8L2_MOUSE	82 kDa	0	0	0	0	0.081	0	0.081	0.081	0.314	0.215	0.124	0	0	0	0	0.081
Peroxisomal acyl-coenzyme A oxidase 1 OS=Mus musculus OX=10090 GN=Acox1 PE=1 SV=5	ACOX1_MOUSE	75 kDa	0	0	0	0	0	0	0	0	0.985	0.602	0	0	0	0	0	0
Polyribonucleotide nucleotidyltransferase 1, mitochondrial OS=Mus musculus OX=10090 GN=Pnpt1 PE=1 SV=1	PNPT1_MOUSE	86 kDa	0	0	0	0	0	0	0.299	0	0.753	0.119	0	0	0	0	0	0
Adapter molecule crk OS=Mus musculus OX=10090 GN=Crk PE=1 SV=1	CRK_MOUSE	34 kDa	0.323	0.323	0.205	0	0	0	0	0.205	0.595	0.205	0.205	0	0.205	0.205	0.205	0.205
5'-AMP-activated protein kinase catalytic subunit alpha-1 OS=Mus musculus OX=10090 GN=Prkaa1 PE=1 SV=2	AAPK1_MOUSE	64 kDa	0	0	0	0	0	0	0	0	0.105	0	0	0	0	0	0	0
Ubiquitin-conjugating enzyme E2 D3 OS=Mus musculus OX=10090 GN=Ube2d3 PE=1 SV=1	UB2D3_MOUSE	17 kDa	0.738	0	0	0	0.446	0.446	0	0.738	1.09	0.738	0.446	0.446	0.446	0.446	0.446	0.446
Calcium load-activated calcium channel OS=Mus musculus OX=10090 GN=Tmco1 PE=1 SV=1	TMCO1_MOUSE	21 kDa	0	0	0	0	0.34	0	0.34	0	0.796	0.551	0	0	0.34	0.34	0.34	0
Nucleotide exchange factor SIL1 OS=Mus musculus OX=10090 GN=Sil1 PE=1 SV=2	SIL1_MOUSE	52 kDa	0.129	0.129	0.2	0	0.129	0	0	0.129	0.439	0	0.129	0	0.129	0	0	0.129
Translocator protein OS=Mus musculus OX=10090 GN=Tspo PE=1 SV=1	TSPO_MOUSE	19 kDa	0	0	0	0	0.387	0	0	0.387	0.634	0	0.387	0	0	0	0	0
Small glutamine-rich tetratricopeptide repeat-containing protein alpha OS=Mus musculus OX=10090 GN=Sgta PE=1 SV=2	SGTA_MOUSE	34 kDa	0	0.202	0	0	0	0.202	0.202	0.444	0.583	0.317	0.444	0.202	0.202	0	0.202	0.444
Protein dpy-30 homolog OS=Mus musculus OX=10090 GN=Dpy30 PE=1 SV=1	DPY30_MOUSE	11 kDa	0	0	0	0	1.91	0	0.706	0	1.23	0	1.23	1.23	1.91	0.706	0	1.23
Phospholipid phosphatase 3 OS=Mus musculus OX=10090 GN=Plpp3 PE=1 SV=1	PLPP3_MOUSE	35 kDa	0.196	0	0	0	0.431	0.309	0.196	0.309	0.196	0	0.196	0.196	0.196	0	0.196	0
N-acetyl-D-glucosamine kinase OS=Mus musculus OX=10090 GN=Nagk PE=1 SV=3	NAGK_MOUSE	37 kDa	0.185	0.185	0	0.185	0.185	0	0	0.185	0.403	0	0.185	0	0.662	0	0.185	0
Glucoside xylosyltransferase 1 OS=Mus musculus OX=10090 GN=Gxylt1 PE=1 SV=2	GXLT1_MOUSE	46 kDa	0	0	0	0	0	0	0	0	0	0	0.227	0	0	0	0	0
NIF3-like protein 1 OS=Mus musculus OX=10090 GN=Nif3l1 PE=1 SV=4	NIF3L_MOUSE	42 kDa	0.164	0	0	0	0	0	0	0	0.355	0	0	0	0	0	0	0
Dehydrogenase/reductase SDR family member 1 OS=Mus musculus OX=10090 GN=Dhrs1 PE=1 SV=1	DHRS1_MOUSE	34 kDa	0	0	0.204	0.321	0	0	0.204	0.321	1.1	0.449	0	0	0	0	0	0
Allograft inflammatory factor 1-like OS=Mus musculus OX=10090 GN=Aif1l PE=1 SV=1	AIF1L_MOUSE	17 kDa	0.72	0.72	0.436	0	0.436	0	0	0	0	0	0	0.436	0.72	0	0	0
Disintegrin and metalloproteinase domain-containing protein 10 OS=Mus musculus OX=10090 GN=Adam10 PE=1 SV=2	ADA10_MOUSE	84 kDa	0	0	0	0	0	0	0	0	0.21	0	0.0793	0	0	0	0	0.0793
Ras-related protein Rab-27B OS=Mus musculus OX=10090 GN=Rab27b PE=1 SV=3	RB27B_MOUSE	25 kDa	0.29	0.29	0.663	0.465	0.29	0	0	0	0.663	0.465	0	0	0	0	0	0
Ubiquitin carboxyl-terminal hydrolase 15 OS=Mus musculus OX=10090 GN=Usp15 PE=1 SV=1	UBP15_MOUSE	112 kDa	0	0	0.0589	0.0589	0.0589	0	0.0589	0.0589	0.121	0.0589	0	0	0	0	0	0
Calcineurin B homologous protein 1 OS=Mus musculus OX=10090 GN=Chp1 PE=1 SV=2	CHP1_MOUSE	22 kDa	1	0.742	0.742	1.3	0.32	0	0	0	1.3	0.742	0	0	0	0	0	0
Cytochrome b-245 chaperone 1 OS=Mus musculus OX=10090 GN=Cybc1 PE=1 SV=2	CYBC1_MOUSE	21 kDa	0	0	0	0	0	0.346	0	0	0.812	0.562	0	0	0	0	0	0
Clustered mitochondria protein homolog OS=Mus musculus OX=10090 GN=Cluh PE=1 SV=2	CLU_MOUSE	148 kDa	0	0	0	0	0	0	0	0	0.0908	0.0444	0	0	0	0	0	0
Prostacyclin synthase OS=Mus musculus OX=10090 GN=Ptgis PE=1 SV=1	PTGIS_MOUSE	57 kDa	0.182	0.25	0	0.118	0	0	0.563	0	1.07	0.322	0	0	0	0	0	0
Inter-alpha-trypsin inhibitor heavy chain H1 OS=Mus musculus OX=10090 GN=Itih1 PE=1 SV=2	ITIH1_MOUSE	101 kDa	0	0	0	0	0	0	0	0.0655	0	0	0	0	0	0	0	0
CDGSH iron-sulfur domain-containing protein 1 OS=Mus musculus OX=10090 GN=Cisd1 PE=1 SV=1	CISD1_MOUSE	12 kDa	1.71	1.71	1.71	1.11	0	0	0	0	14.4	1.11	0	0.645	0	0	0	0
Glutathione S-transferase kappa 1 OS=Mus musculus OX=10090 GN=Gstk1 PE=1 SV=3	GSTK1_MOUSE	26 kDa	0.628	0.441	0.276	0.441	0	0	0	0	0.628	0.441	0	0	0	0	0	0
Carboxypeptidase D OS=Mus musculus OX=10090 GN=Cpd PE=1 SV=2	CBPD_MOUSE	152 kDa	0	0	0	0	0	0	0	0.0431	0.316	0.111	0	0	0	0	0	0
Angiotensin-converting enzyme 2 OS=Mus musculus OX=10090 GN=Ace2 PE=1 SV=1	ACE2_MOUSE	92 kDa	0	0	0.0718	0.0718	0	0	0	0	0.57	0.32	0	0	0	0	0	0
Histone-binding protein RBBP7 OS=Mus musculus OX=10090 GN=Rbbp7 PE=1 SV=1	RBBP7_MOUSE	48 kDa	0.491	0.491	0.593	0.491	0	0	0.703	0.82	0.593	0	0.395	0	0.305	0	0	0.395
Mitochondrial import receptor subunit TOM34 OS=Mus musculus OX=10090 GN=Tomm34 PE=1 SV=1	TOM34_MOUSE	34 kDa	0.202	0	0	0	0	0	0.444	0.317	0	0	0	0.202	0.202	0	0	0
Cleavage and polyadenylation specificity factor subunit 6 OS=Mus musculus OX=10090 GN=Cpsf6 PE=1 SV=1	CPSF6_MOUSE	59 kDa	0	0	0	0	0	0	0	0	0	0	0.114	0	0	0	0	0.114
Ubiquitin-associated protein 2-like OS=Mus musculus OX=10090 GN=Ubap2l PE=1 SV=1	UBP2L_MOUSE	117 kDa	0	0	0	0	0	0	0	0	0	0	0	0	0.0565	0	0.0565	0
Phosphoacetylglucosamine mutase OS=Mus musculus OX=10090 GN=Pgm3 PE=1 SV=1	AGM1_MOUSE	59 kDa	0	0	0	0	0.308	0	0.239	0.239	0.621	0	0.38	0.113	0.239	0	0.175	0.38
Metaxin-1 OS=Mus musculus OX=10090 GN=Mtx1 PE=1 SV=1	MTX1_MOUSE	36 kDa	0.425	0.304	0.194	0	0	0	0.194	0	0.859	0.194	0	0	0.194	0	0	0
Protein Hook homolog 3 OS=Mus musculus OX=10090 GN=Hook3 PE=1 SV=2	HOOK3_MOUSE	83 kDa	0	0	0.08	0	0.08	0	0	0	0	0	0.166	0	0.122	0	0.08	0.08
Reticulocalbin-2 OS=Mus musculus OX=10090 GN=Rcn2 PE=1 SV=1	RCN2_MOUSE	37 kDa	0.185	0.527	0.289	0.403	0	0	0.289	0	1.54	1.33	0.185	0.185	0	0	0	0
3-keto-steroid reductase OS=Mus musculus OX=10090 GN=Hsd17b7 PE=1 SV=1	DHB7_MOUSE	37 kDa	0.289	0.185	0.289	0	0	0	0.185	0	2.88	1.54	0	0	0.289	0	0.185	0
Inorganic pyrophosphatase 2, mitochondrial OS=Mus musculus OX=10090 GN=Ppa2 PE=1 SV=1	IPYR2_MOUSE	38 kDa	0.283	0	0	0	0	0	0	0	1.71	1.29	0	0	0	0	0	0
Mannose-binding protein C OS=Mus musculus OX=10090 GN=Mbl2 PE=1 SV=2	MBL2_MOUSE	26 kDa	0.272	0.435	0.618	0.435	0	0	0	0	0.825	0.825	0	0	0	0	0	0
Ubiquitin carboxyl-terminal hydrolase 34 OS=Mus musculus OX=10090 GN=Usp34 PE=1 SV=3	UBP34_MOUSE	408 kDa	0	0	0	0	0	0	0	0.016	0	0	0.016	0	0	0	0	0.016
Ectonucleoside triphosphate diphosphohydrolase 2 OS=Mus musculus OX=10090 GN=Entpd2 PE=1 SV=2	ENTP2_MOUSE	54 kDa	0	0	0	0	0	0	0	0	0.906	0.422	0	0	0.192	0	0	0
Eukaryotic translation initiation factor 1A OS=Mus musculus OX=10090 GN=Eif1a PE=2 SV=3	IF1A_MOUSE	17 kDa	0	0	1.1	0	1.1	0	0	0.744	0	0	0.449	0.744	0.449	0.744	0.449	0.449
Cell division cycle protein 23 homolog OS=Mus musculus OX=10090 GN=Cdc23 PE=1 SV=2	CDC23_MOUSE	69 kDa	0	0	0	0	0.15	0	0	0.0977	0.263	0	0	0.0977	0.0977	0.0977	0.323	0
Mitochondrial Rho GTPase 1 OS=Mus musculus OX=10090 GN=Rhot1 PE=1 SV=1	MIRO1_MOUSE	72 kDa	0	0	0	0	0	0.0926	0.194	0.0926	0.0926	0.0926	0	0	0	0	0	0
Leucine-rich repeat-containing protein 40 OS=Mus musculus OX=10090 GN=Lrrc40 PE=1 SV=2	LRC40_MOUSE	68 kDa	0	0	0	0	0.0984	0	0	0	0	0	0	0	0	0.0984	0	0
Ras-related protein R-Ras2 OS=Mus musculus OX=10090 GN=Rras2 PE=1 SV=1	RRAS2_MOUSE	23 kDa	0.944	0.944	0.702	0	0.305	0	0.49	0	4.63	0.944	0	0.49	0.702	0	0.944	0
Acetoacetyl-CoA synthetase OS=Mus musculus OX=10090 GN=Aacs PE=1 SV=1	AACS_MOUSE	75 kDa	0	0	0	0	0	0	0.0888	0.0888	0	0	0	0.0888	0	0	0	0
Oxysterol-binding protein 1 OS=Mus musculus OX=10090 GN=Osbp PE=1 SV=3	OSBP1_MOUSE	89 kDa	0	0	0	0	0.155	0	0	0	0.114	0.0749	0	0	0	0	0	0
Eukaryotic peptide chain release factor GTP-binding subunit ERF3A OS=Mus musculus OX=10090 GN=Gspt1 PE=1 SV=2	ERF3A_MOUSE	69 kDa	0	0	0	0	0	0	0	0	0.0976	0	0	0	0	0	0	0
Lipoamide acyltransferase component of branched-chain alpha-keto acid dehydrogenase complex, mitochondrial OS=Mus musculus OX=10090 GN=Dbt PE=1 SV=2	ODB2_MOUSE	53 kDa	0.127	0.197	0.127	0	0	0	0.432	0.127	0.349	0.197	0	0	0	0	0	0
Tyrosine-protein kinase JAK1 OS=Mus musculus OX=10090 GN=Jak1 PE=1 SV=1	JAK1_MOUSE	133 kDa	0	0	0	0	0.0494	0	0	0	0	0	0	0	0	0	0	0
Protein NipSnap homolog 3B OS=Mus musculus OX=10090 GN=Nipsnap3b PE=1 SV=1	NPS3B_MOUSE	28 kDa	0	0	0	0	0	0	0	0.248	2.03	1.17	0	0	0	0	0	0
Cyclin-dependent kinase inhibitor 1C OS=Mus musculus OX=10090 GN=Cdkn1c PE=1 SV=2	CDN1C_MOUSE	37 kDa	0.289	0.289	0.289	0.185	0.289	0	0	0.403	0.185	0	0.662	0.185	0	0.185	0.185	0.527
Glycerol-3-phosphate dehydrogenase 1-like protein OS=Mus musculus OX=10090 GN=Gpd1l PE=1 SV=2	GPD1L_MOUSE	38 kDa	0	0	0	0	0	0	0.18	0	1.11	0.18	0	0	0.18	0	0.18	0
Glutamine synthetase OS=Mus musculus OX=10090 GN=Glul PE=1 SV=6	GLNA_MOUSE	42 kDa	0	0	0	0	0	0	0	0	0.571	0.351	0	0	0.162	0	0	0
Vacuolar protein sorting-associated protein 53 homolog OS=Mus musculus OX=10090 GN=Vps53 PE=1 SV=1	VPS53_MOUSE	94 kDa	0	0	0.0703	0	0	0	0	0	0.0703	0	0	0	0	0.0703	0	0
Conserved oligomeric Golgi complex subunit 1 OS=Mus musculus OX=10090 GN=Cog1 PE=1 SV=3	COG1_MOUSE	109 kDa	0	0	0	0	0.0606	0	0	0	0	0	0	0	0.0606	0	0	0
WD repeat-containing protein 11 OS=Mus musculus OX=10090 GN=Wdr11 PE=1 SV=1	WDR11_MOUSE	136 kDa	0	0	0	0	0	0	0	0	0	0	0	0	0.0484	0	0	0
Fermitin family homolog 3 OS=Mus musculus OX=10090 GN=Fermt3 PE=1 SV=1	URP2_MOUSE	76 kDa	0	0	0.184	0	0.135	0.135	0	0	0	0	0	0	0	0	0	0
Immunity-related GTPase family M protein 1 OS=Mus musculus OX=10090 GN=Irgm1 PE=1 SV=1	IRGM1_MOUSE	47 kDa	0.314	0.314	0	0	0	0	0	0.227	0.146	0.227	0.227	0.146	0.146	0	0.146	0.227
NADH dehydrogenase [ubiquinone] 1 beta subcomplex subunit 9 OS=Mus musculus OX=10090 GN=Ndufb9 PE=1 SV=3	NDUB9_MOUSE	22 kDa	0.76	0.76	0.528	0.327	0	0.327	0	0	1.69	0.528	0	0	0	0	0	0
Nik-related protein kinase OS=Mus musculus OX=10090 GN=Nrk PE=1 SV=2	NRK_MOUSE	164 kDa	0	0	0	0	0	0	0.0401	0.0401	0.0401	0	0	0	0	0	0	0
RRP12-like protein OS=Mus musculus OX=10090 GN=Rrp12 PE=1 SV=1	RRP12_MOUSE	143 kDa	0	0	0	0	0.046	0.046	0	0.0697	0	0	0	0	0.046	0	0.046	0
Leucine-rich repeat protein SHOC-2 OS=Mus musculus OX=10090 GN=Shoc2 PE=1 SV=2	SHOC2_MOUSE	65 kDa	0	0	0	0	0.103	0	0	0.103	0	0	0	0	0.159	0	0.103	0
Dehydrogenase/reductase SDR family member 7 OS=Mus musculus OX=10090 GN=Dhrs7 PE=1 SV=2	DHRS7_MOUSE	38 kDa	0.18	0	0	0	0	0	0	0.282	0.643	0.392	0	0	0	0	0.18	0
Alpha-mannosidase 2x OS=Mus musculus OX=10090 GN=Man2a2 PE=1 SV=2	MA2A2_MOUSE	131 kDa	0	0	0	0	0	0	0	0	0.0766	0	0	0	0	0	0	0
GPI transamidase component PIG-T OS=Mus musculus OX=10090 GN=Pigt PE=1 SV=2	PIGT_MOUSE	66 kDa	0	0	0	0	0	0	0.157	0.102	0.405	0.102	0	0	0	0	0	0
Saccharopine dehydrogenase-like oxidoreductase OS=Mus musculus OX=10090 GN=Sccpdh PE=1 SV=1	SCPDL_MOUSE	47 kDa	0	0	0	0	0	0	0	0	0.835	0.224	0	0	0	0	0	0
DnaJ homolog subfamily A member 3, mitochondrial OS=Mus musculus OX=10090 GN=Dnaja3 PE=1 SV=1	DNJA3_MOUSE	52 kDa	0	0	0	0	0	0	0.275	0	0.2	0	0	0	0	0	0	0
Nuclear transport factor 2 OS=Mus musculus OX=10090 GN=Nutf2 PE=1 SV=1	NTF2_MOUSE	14 kDa	0.525	0.525	0.883	0.883	0	0	0	0	0.883	0	0	0.525	0.525	0.525	0	0
Glutathione synthetase OS=Mus musculus OX=10090 GN=Gss PE=1 SV=1	GSHB_MOUSE	52 kDa	0	0	0	0	0	0	0	0	0.442	0.13	0	0	0.13	0	0.13	0
Stromal cell-derived factor 2-like protein 1 OS=Mus musculus OX=10090 GN=Sdf2l1 PE=1 SV=2	SDF2L_MOUSE	24 kDa	0	0	0	0.302	0	0	0	0	3.26	1.87	0	0	0	0	0	0
Negative elongation factor B OS=Mus musculus OX=10090 GN=Nelfb PE=1 SV=2	NELFB_MOUSE	66 kDa	0	0	0	0	0	0	0	0	0	0	0	0	0	0	0.102	0
Phospholipase A-2-activating protein OS=Mus musculus OX=10090 GN=Plaa PE=1 SV=4	PLAP_MOUSE	87 kDa	0	0	0	0	0	0	0	0	0	0	0	0.0763	0	0	0	0
Signal-induced proliferation-associated 1-like protein 1 OS=Mus musculus OX=10090 GN=Sipa1l1 PE=1 SV=2	SI1L1_MOUSE	197 kDa	0	0	0	0	0	0.0333	0	0	0	0	0	0	0	0	0	0
RNA helicase aquarius OS=Mus musculus OX=10090 GN=Aqr PE=1 SV=2	AQR_MOUSE	170 kDa	0	0	0	0	0	0	0.0786	0	0	0	0	0	0	0	0	0
Conserved oligomeric Golgi complex subunit 7 OS=Mus musculus OX=10090 GN=Cog7 PE=1 SV=1	COG7_MOUSE	86 kDa	0	0	0	0	0	0	0	0	0	0	0	0	0.0773	0	0	0
Copper-transporting ATPase 1 OS=Mus musculus OX=10090 GN=Atp7a PE=1 SV=3	ATP7A_MOUSE	162 kDa	0	0	0	0	0	0	0	0	0.149	0	0	0	0	0.0406	0.0406	0
Apolipoprotein E OS=Mus musculus OX=10090 GN=Apoe PE=1 SV=2	APOE_MOUSE	36 kDa	0	0.192	0.192	0	0	0	0	0	0.422	0.192	0	0	0	0	0	0
Persulfide dioxygenase ETHE1, mitochondrial OS=Mus musculus OX=10090 GN=Ethe1 PE=1 SV=2	ETHE1_MOUSE	28 kDa	0	0	0	0	0	0	0	0	2.88	1.47	0	0	0	0	0	0
Tubulin alpha-4A chain OS=Mus musculus OX=10090 GN=Tuba4a PE=1 SV=1	TBA4A_MOUSE	50 kDa	0	3.33	10.3	6.69	20.3	0	12.7	13.6	13.6	6.69	0	20.3	0	0	16.6	0
Elongator complex protein 3 OS=Mus musculus OX=10090 GN=Elp3 PE=1 SV=1	ELP3_MOUSE	62 kDa	0	0	0	0	0	0	0.227	0	0.108	0	0.166	0	0.108	0	0.108	0.166
Cullin-4A OS=Mus musculus OX=10090 GN=Cul4a PE=1 SV=1	CUL4A_MOUSE	88 kDa	0	0	0	0	0	0	0	0	0.2	0	0	0	0.157	0	0.2	0
Dystrobrevin beta OS=Mus musculus OX=10090 GN=Dtnb PE=1 SV=3	DTNB_MOUSE	74 kDa	0	0	0	0	0	0	0	0	0	0	0	0.0898	0.0898	0	0	0
NADH dehydrogenase [ubiquinone] 1 beta subcomplex subunit 4 OS=Mus musculus OX=10090 GN=Ndufb4 PE=1 SV=3	NDUB4_MOUSE	15 kDa	0.834	0.834	1.25	0.834	0.834	0	0	0	1.25	0.834	0.498	0	0.498	0	0	0
Inositol monophosphatase 3 OS=Mus musculus OX=10090 GN=Impad1 PE=1 SV=1	IMPA3_MOUSE	39 kDa	0.178	0.178	0	0	0	0	0	0	0.387	0.387	0	0	0	0.178	0	0
UDP-N-acetylglucosamine--peptide N-acetylglucosaminyltransferase 110 kDa subunit OS=Mus musculus OX=10090 GN=Ogt PE=1 SV=2	OGT1_MOUSE	117 kDa	0	0	0.0565	0.0565	0.147	0.0565	0.147	0	0	0	0	0	0.0859	0.0565	0.116	0
Protein phosphatase 1A OS=Mus musculus OX=10090 GN=Ppm1a PE=1 SV=1	PPM1A_MOUSE	42 kDa	0	0.161	0.161	0.161	0	0	0	0.161	0.161	0	0	0	0	0	0	0
Dolichyl-phosphate beta-glucosyltransferase OS=Mus musculus OX=10090 GN=Alg5 PE=1 SV=1	ALG5_MOUSE	37 kDa	0.188	0	0	0	0	0	0	0	2.63	0.989	0	0	0	0	0	0
Alpha-aminoadipic semialdehyde synthase, mitochondrial OS=Mus musculus OX=10090 GN=Aass PE=1 SV=1	AASS_MOUSE	103 kDa	0	0	0	0	0	0	0.0643	0	0.752	0.366	0	0	0.0643	0	0.0643	0
Cathepsin J OS=Mus musculus OX=10090 GN=Ctsj PE=2 SV=2	CATJ_MOUSE	37 kDa	0.289	0.185	0	0	0	0	0	0	0.662	0.289	0	0	0	0	0	0
Mannose-1-phosphate guanyltransferase alpha OS=Mus musculus OX=10090 GN=Gmppa PE=1 SV=1	GMPPA_MOUSE	46 kDa	0.147	0.147	0.229	0.147	0	0.147	0	0.229	0.41	0.147	0	0	0	0	0	0
Drebrin-like protein OS=Mus musculus OX=10090 GN=Dbnl PE=1 SV=2	DBNL_MOUSE	49 kDa	0	0	0	0	0.299	0.14	0	0.217	0.14	0	0.14	0	0.386	0	0.14	0.14
3'(2'),5'-bisphosphate nucleotidase 1 OS=Mus musculus OX=10090 GN=Bpnt1 PE=1 SV=2	BPNT1_MOUSE	33 kDa	0.209	0.209	0	0.209	0.209	0	0	0	0.329	0.329	0	0	0	0	0	0.209
V-type proton ATPase subunit F OS=Mus musculus OX=10090 GN=Atp6v1f PE=1 SV=2	VATF_MOUSE	13 kDa	0.978	0.576	0.978	1.48	0.576	0	0	0.576	5.17	2.12	0.576	0.576	0.978	0	0	0.576
DnaJ homolog subfamily B member 1 OS=Mus musculus OX=10090 GN=Dnajb1 PE=1 SV=3	DNJB1_MOUSE	38 kDa	0.282	0.282	0	0	0.18	0	0	0	0	0	0.282	0	0	0	0	0
Sorting nexin-12 OS=Mus musculus OX=10090 GN=Snx12 PE=1 SV=1	SNX12_MOUSE	19 kDa	0	0	0.382	0.382	0	0	0	0	0	0.382	0	0	0	0	0	0
Acyl carrier protein, mitochondrial OS=Mus musculus OX=10090 GN=Ndufab1 PE=1 SV=1	ACPM_MOUSE	17 kDa	0.426	0	0.426	0.426	0	0	0	0	1.03	0.703	0	0	0.426	0	0	0
UDP-N-acetylhexosamine pyrophosphorylase OS=Mus musculus OX=10090 GN=Uap1 PE=1 SV=1	UAP1_MOUSE	59 kDa	0	0	0.115	0	0	0	0	0	0	0	0	0	0	0	0	0
Junctional adhesion molecule A OS=Mus musculus OX=10090 GN=F11r PE=1 SV=2	JAM1_MOUSE	32 kDa	0.338	0.214	0.214	0	0	0	0	0	0.338	0.338	0	0	0	0	0	0
Golgi membrane protein 1 OS=Mus musculus OX=10090 GN=Golm1 PE=1 SV=2	GOLM1_MOUSE	44 kDa	0	0	0	0.154	0	0	0	0	0.43	0.24	0	0	0	0	0	0
Neurolysin, mitochondrial OS=Mus musculus OX=10090 GN=Nln PE=1 SV=1	NEUL_MOUSE	80 kDa	0.0829	0.0829	0.127	0	0.0829	0	0	0	0.0829	0.0829	0	0	0.0829	0	0.0829	0
Lactotransferrin OS=Mus musculus OX=10090 GN=Ltf PE=1 SV=4	TRFL_MOUSE	78 kDa	0	0	0	0	0	0	0	0	0.179	0	0	0	0	0	0	0
Valacyclovir hydrolase OS=Mus musculus OX=10090 GN=Bphl PE=1 SV=1	BPHL_MOUSE	33 kDa	0	0	0	0	0	0	0.211	0.211	1.37	0.956	0	0	0	0	0	0
Stabilin-2 OS=Mus musculus OX=10090 GN=Stab2 PE=1 SV=1	STAB2_MOUSE	278 kDa	0	0	0	0	0	0	0	0	0.0235	0.0235	0	0	0	0	0	0
Ras-related protein Rap-2c OS=Mus musculus OX=10090 GN=Rap2c PE=1 SV=1	RAP2C_MOUSE	21 kDa	0.565	0.565	0.348	0.348	0.565	0	0	0.348	1.11	0	0.348	0.348	0	0	0	0.348
S-methyl-5'-thioadenosine phosphorylase OS=Mus musculus OX=10090 GN=Mtap PE=1 SV=1	MTAP_MOUSE	31 kDa	0	0.224	0.355	0.224	0.499	0.224	0	0	0.658	0.224	0.224	0.224	0	0	0	0
Ribose-phosphate pyrophosphokinase 1 OS=Mus musculus OX=10090 GN=Prps1 PE=1 SV=4	PRPS1_MOUSE	35 kDa	0	0	0	0	0	1.06	2.24	0	1.71	0	1.96	2.24	0	0	0	1.71
Anaphase-promoting complex subunit 5 OS=Mus musculus OX=10090 GN=Anapc5 PE=1 SV=1	APC5_MOUSE	83 kDa	0	0	0	0	0	0	0.0801	0	0.0801	0	0.0801	0	0.0801	0	0	0.0801
Choline transporter-like protein 1 OS=Mus musculus OX=10090 GN=Slc44a1 PE=1 SV=3	CTL1_MOUSE	73 kDa	0	0	0	0	0	0	0	0	0.191	0.0915	0	0	0	0	0.0915	0
Dihydropteridine reductase OS=Mus musculus OX=10090 GN=Qdpr PE=1 SV=2	DHPR_MOUSE	26 kDa	0	0	0.444	0	0	0	0	0	2.84	1.66	0.277	0	0	0	0	0
Rho GTPase-activating protein 18 OS=Mus musculus OX=10090 GN=Arhgap18 PE=1 SV=1	RHG18_MOUSE	75 kDa	0	0	0	0	0.0891	0	0	0.0891	0	0	0	0	0	0	0	0
GTPase NRas OS=Mus musculus OX=10090 GN=Nras PE=1 SV=1	RASN_MOUSE	21 kDa	0.796	0.34	0.34	0.34	0	0.34	0	0	1.41	0.796	0	0	0	0	0	0
Cohesin subunit SA-2 OS=Mus musculus OX=10090 GN=Stag2 PE=1 SV=3	STAG2_MOUSE	141 kDa	0	0	0	0	0.0707	0	0	0.0707	0.0707	0	0	0	0	0	0	0
5'-nucleotidase OS=Mus musculus OX=10090 GN=Nt5e PE=1 SV=2	5NTD_MOUSE	64 kDa	0	0	0	0	0	0	0	0	0.35	0.105	0	0	0	0	0	0
Protein S100-G OS=Mus musculus OX=10090 GN=S100g PE=1 SV=3	S100G_MOUSE	9 kDa	1.67	0.923	0.923	0.923	0	0	0	0.923	6.11	0	0	2.7	0.923	2.7	0	0
Methionine aminopeptidase 2 OS=Mus musculus OX=10090 GN=Metap2 PE=1 SV=1	MAP2_MOUSE	53 kDa	0	0	0.198	0	0	0	0	0.128	0	0	0.524	0	0	0	0	0.435
Protein mago nashi homolog OS=Mus musculus OX=10090 GN=Magoh PE=2 SV=1	MGN_MOUSE	17 kDa	0.429	0.429	0.429	0.429	0.429	0.709	0	0.429	0.429	0	0.429	0.429	0.429	0.709	0	0.429
Elongation factor G, mitochondrial OS=Mus musculus OX=10090 GN=Gfm1 PE=1 SV=1	EFGM_MOUSE	84 kDa	0	0	0	0	0.0797	0	0	0	0.166	0	0	0	0	0	0	0
Heterogeneous nuclear ribonucleoprotein D-like OS=Mus musculus OX=10090 GN=Hnrnpdl PE=1 SV=1	HNRDL_MOUSE	34 kDa	0	0	0	0	0	0	0.456	0	0	0	0.6	0	0	0	0	0.456
1-phosphatidylinositol 4,5-bisphosphate phosphodiesterase delta-1 OS=Mus musculus OX=10090 GN=Plcd1 PE=1 SV=2	PLCD1_MOUSE	86 kDa	0	0	0	0.0775	0.0775	0	0	0	0.298	0.0775	0.118	0	0	0	0	0.0775
Uridine phosphorylase 1 OS=Mus musculus OX=10090 GN=Upp1 PE=1 SV=2	UPP1_MOUSE	34 kDa	0	0	0.203	0.32	0.32	0	0.203	0.588	0	0	0	0	0.32	0	0.32	0
UPF0160 protein MYG1, mitochondrial OS=Mus musculus OX=10090 GN=Myg1 PE=1 SV=1	MYG1_MOUSE	43 kDa	0	0	0	0.249	0	0	0	0.249	0	0	0	0	0	0	0	0
Tubulin-specific chaperone D OS=Mus musculus OX=10090 GN=Tbcd PE=1 SV=1	TBCD_MOUSE	133 kDa	0	0	0	0	0.128	0	0	0.0751	0.156	0.128	0.101	0	0	0	0	0.101
Probable phospholipid-transporting ATPase IIA OS=Mus musculus OX=10090 GN=Atp9a PE=1 SV=3	ATP9A_MOUSE	119 kDa	0	0	0	0	0	0	0	0	0.0557	0	0	0	0	0	0	0
RNA cytidine acetyltransferase OS=Mus musculus OX=10090 GN=Nat10 PE=1 SV=1	NAT10_MOUSE	115 kDa	0	0	0	0	0.0572	0	0.0871	0	0	0	0	0	0	0	0	0
Propionyl-CoA carboxylase alpha chain, mitochondrial OS=Mus musculus OX=10090 GN=Pcca PE=1 SV=2	PCCA_MOUSE	80 kDa	0	0	0	0	0	0	0.0833	0.0833	0.323	0	0	0	0	0	0	0
Armadillo repeat-containing protein 8 OS=Mus musculus OX=10090 GN=Armc8 PE=1 SV=2	ARMC8_MOUSE	75 kDa	0	0	0	0	0	0	0	0	0	0	0.0885	0	0.0885	0	0	0.0885
26S proteasome non-ATPase regulatory subunit 4 OS=Mus musculus OX=10090 GN=Psmd4 PE=1 SV=1	PSMD4_MOUSE	41 kDa	0	0.263	0	0.169	0	0	0	0.476	0	0	0.263	0	0	0	0	0.169
ADP-ribosyl cyclase/cyclic ADP-ribose hydrolase 1 OS=Mus musculus OX=10090 GN=Cd38 PE=1 SV=2	CD38_MOUSE	34 kDa	0	0	0	0.443	0	0	0	0	0	0	0	0	0	0	0	0
KN motif and ankyrin repeat domain-containing protein 2 OS=Mus musculus OX=10090 GN=Kank2 PE=1 SV=1	KANK2_MOUSE	90 kDa	0	0	0	0	0	0	0	0.112	0	0	0	0	0	0	0.0736	0
Selenoprotein F OS=Mus musculus OX=10090 GN=Selenof PE=1 SV=3	SEP15_MOUSE	18 kDa	0.682	0.682	1.38	0.682	0.414	0	0	0	2.36	0.682	0	0	0	0	0	0
Lysosomal alpha-mannosidase OS=Mus musculus OX=10090 GN=Man2b1 PE=1 SV=4	MA2B1_MOUSE	115 kDa	0	0	0	0	0	0	0	0	0.323	0.183	0	0	0.0576	0.0576	0.0576	0
Serine/threonine-protein phosphatase 6 regulatory ankyrin repeat subunit A OS=Mus musculus OX=10090 GN=Ankrd28 PE=1 SV=1	ANR28_MOUSE	113 kDa	0	0	0	0	0.0586	0	0	0	0	0.0586	0	0	0	0	0	0
Serum paraoxonase/lactonase 3 OS=Mus musculus OX=10090 GN=Pon3 PE=1 SV=2	PON3_MOUSE	39 kDa	0.273	0.175	0	0	0	0	0.175	0	0.38	0.621	0	0	0	0	0	0
Embigin OS=Mus musculus OX=10090 GN=Emb PE=1 SV=2	EMB_MOUSE	37 kDa	0.291	0.291	0.291	0.186	0	0	0	0	0.186	0	0	0	0	0	0	0
Pyrroline-5-carboxylate reductase 3 OS=Mus musculus OX=10090 GN=Pycr3 PE=1 SV=2	P5CR3_MOUSE	29 kDa	0.244	0.244	0.244	0.244	0	0.244	0	0	0.547	0.387	0	0.387	0.244	0	0.244	0
ATP synthase subunit epsilon, mitochondrial OS=Mus musculus OX=10090 GN=Atp5f1e PE=1 SV=2	ATP5E_MOUSE	6 kDa	0	0	0	0	0	0	0	0	1.59	1.59	0	0	0	0	0	0
Acyl-protein thioesterase 2 OS=Mus musculus OX=10090 GN=Lypla2 PE=1 SV=1	LYPA2_MOUSE	25 kDa	0.287	0	0.46	0	0	0.287	0	0	1.42	0.46	0	0.287	0.46	0.46	0	0
Serine/threonine-protein phosphatase 6 regulatory subunit 3 OS=Mus musculus OX=10090 GN=Ppp6r3 PE=1 SV=1	PP6R3_MOUSE	95 kDa	0	0	0	0	0	0	0	0.145	0.185	0.0701	0	0	0.0701	0	0.107	0
Integrin beta-5 OS=Mus musculus OX=10090 GN=Itgb5 PE=1 SV=2	ITB5_MOUSE	88 kDa	0	0.0757	0.0757	0	0.116	0	0.2	0.0757	0.2	0.2	0	0	0	0	0	0
Rho-related GTP-binding protein RhoG OS=Mus musculus OX=10090 GN=Rhog PE=1 SV=1	RHOG_MOUSE	21 kDa	1.77	0.548	1.07	0.79	0	0.338	0	0	0.548	0.338	0	0	0	0	0	0
Complement C4-B OS=Mus musculus OX=10090 GN=C4b PE=1 SV=3	CO4B_MOUSE	193 kDa	0	0	0	0	0	0	0	0	0.034	0	0	0	0	0	0	0
Ras-related protein Rab-8B OS=Mus musculus OX=10090 GN=Rab8b PE=1 SV=1	RAB8B_MOUSE	24 kDa	0	0	0.933	0	0	0	0	0	1.21	1.21	0.694	0	0	0	0	0.694
Inositol polyphosphate 1-phosphatase OS=Mus musculus OX=10090 GN=Inpp1 PE=1 SV=2	INPP_MOUSE	43 kDa	0.158	0.158	0.158	0	0	0	0	0	0.158	0	0.158	0.158	0.158	0	0	0.158
Interferon-induced 35 kDa protein homolog OS=Mus musculus OX=10090 GN=Ifi35 PE=1 SV=3	IN35_MOUSE	32 kDa	0	0	0	0	0.218	0	0.345	0	0.484	0.218	0	0	0.218	0	0	0
RNA-binding protein EWS OS=Mus musculus OX=10090 GN=Ewsr1 PE=1 SV=2	EWS_MOUSE	68 kDa	0	0	0	0	0	0	0	0.0979	0	0	0.0979	0.0979	0	0	0	0.0979
Phosphoribosyl pyrophosphate synthase-associated protein 1 OS=Mus musculus OX=10090 GN=Prpsap1 PE=1 SV=1	KPRA_MOUSE	39 kDa	0.174	0	0	0	0	0	0	0	0	0	0	0	0.379	0	0	0
Anamorsin OS=Mus musculus OX=10090 GN=Ciapin1 PE=1 SV=1	CPIN1_MOUSE	33 kDa	0.327	0.327	0.458	0.208	0	0	0	0	0	0	0.208	0	0	0	0	0.208
cGMP-dependent 3',5'-cyclic phosphodiesterase OS=Mus musculus OX=10090 GN=Pde2a PE=1 SV=4	PDE2A_MOUSE	106 kDa	0	0	0	0	0.0954	0.0627	0	0.0627	0	0	0	0	0	0	0	0
Golgi resident protein GCP60 OS=Mus musculus OX=10090 GN=Acbd3 PE=1 SV=3	GCP60_MOUSE	60 kDa	0	0	0.112	0	0	0	0	0	0.236	0.112	0.112	0	0	0	0	0
Methylmalonyl-CoA mutase, mitochondrial OS=Mus musculus OX=10090 GN=Mut PE=1 SV=2	MUTA_MOUSE	83 kDa	0	0	0	0	0	0	0.123	0	0.213	0	0	0	0	0	0	0
U4/U6.U5 tri-snRNP-associated protein 1 OS=Mus musculus OX=10090 GN=Sart1 PE=1 SV=1	SNUT1_MOUSE	91 kDa	0	0	0	0	0	0	0	0.0731	0	0	0	0	0	0	0	0
Cathepsin M OS=Mus musculus OX=10090 GN=Ctsm PE=2 SV=1	CATM_MOUSE	37 kDa	0	0	0	0	0	0	0	0	0.184	0	0	0	0	0	0	0
Syntaxin-binding protein 1 OS=Mus musculus OX=10090 GN=Stxbp1 PE=1 SV=2	STXB1_MOUSE	68 kDa	0	0	0	0	0	0	0	0	0.208	0	0.152	0	0	0	0	0.152
Ceramide synthase 2 OS=Mus musculus OX=10090 GN=Cers2 PE=1 SV=1	CERS2_MOUSE	45 kDa	0	0	0	0	0	0	0	0	0.527	0.423	0	0	0	0	0	0
NHP2-like protein 1 OS=Mus musculus OX=10090 GN=Snu13 PE=1 SV=4	NH2L1_MOUSE	14 kDa	0	0	0.534	0.534	0	0	0	0.901	1.35	0	0.534	0	0.534	0	0	0.534
Protein phosphatase 1 regulatory subunit 12A OS=Mus musculus OX=10090 GN=Ppp1r12a PE=1 SV=2	MYPT1_MOUSE	115 kDa	0	0	0	0	0	0.0575	0	0	0	0	0	0	0	0	0	0
Sulfite oxidase, mitochondrial OS=Mus musculus OX=10090 GN=Suox PE=1 SV=2	SUOX_MOUSE	61 kDa	0	0	0	0	0	0	0.111	0	0.111	0	0	0	0.111	0	0.111	0
Glycosaminoglycan xylosylkinase OS=Mus musculus OX=10090 GN=Fam20b PE=1 SV=1	XYLK_MOUSE	47 kDa	0	0	0	0	0	0	0	0	0.227	0	0	0	0	0	0	0
Acylamino-acid-releasing enzyme OS=Mus musculus OX=10090 GN=Apeh PE=1 SV=3	APEH_MOUSE	82 kDa	0	0	0	0	0.125	0	0	0	0.424	0.17	0	0	0.17	0	0	0
Prostaglandin F2 receptor negative regulator OS=Mus musculus OX=10090 GN=Ptgfrn PE=1 SV=2	FPRP_MOUSE	99 kDa	0	0	0	0	0	0	0	0	0.297	0.102	0	0	0	0	0	0
High mobility group nucleosome-binding domain-containing protein 5 OS=Mus musculus OX=10090 GN=Hmgn5 PE=1 SV=2	HMGN5_MOUSE	45 kDa	0	0	0.878	0.522	0	0	0	0.15	0	0	0	0	0	0	0	0
Rab3 GTPase-activating protein catalytic subunit OS=Mus musculus OX=10090 GN=Rab3gap1 PE=1 SV=4	RB3GP_MOUSE	110 kDa	0	0	0	0	0.06	0	0	0	0	0	0	0	0	0	0	0
Vesicle-associated membrane protein 8 OS=Mus musculus OX=10090 GN=Vamp8 PE=1 SV=1	VAMP8_MOUSE	11 kDa	1.2	0.689	1.2	0.689	0	1.2	0	0	3.82	1.2	1.2	0	0.689	0	0	0.689
Twinfilin-2 OS=Mus musculus OX=10090 GN=Twf2 PE=1 SV=1	TWF2_MOUSE	39 kDa	0	0.174	0	0	0.379	0	0	0	0	0	0.272	0	0	0	0	0.272
Beta-1,4-galactosyltransferase 1 OS=Mus musculus OX=10090 GN=B4galt1 PE=1 SV=1	B4GT1_MOUSE	44 kDa	0	0	0	0	0	0	0	0	0.429	0	0	0	0	0	0	0
NADH dehydrogenase [ubiquinone] 1 beta subcomplex subunit 6 OS=Mus musculus OX=10090 GN=Ndufb6 PE=1 SV=3	NDUB6_MOUSE	16 kDa	0	0	0	0.482	0	0	0	0	0	0	0	0	0	0	0	0
Prefoldin subunit 3 OS=Mus musculus OX=10090 GN=Vbp1 PE=1 SV=2	PFD3_MOUSE	22 kDa	0.32	0.516	0.32	0	0	0	0	0	1	0.516	0	0	0	0	0	0
Glutamate--cysteine ligase catalytic subunit OS=Mus musculus OX=10090 GN=Gclc PE=1 SV=4	GSH1_MOUSE	73 kDa	0	0	0.141	0.193	0	0	0.0922	0.0922	0	0	0.0922	0.0922	0.141	0	0	0
Citramalyl-CoA lyase, mitochondrial OS=Mus musculus OX=10090 GN=Clybl PE=1 SV=2	CLYBL_MOUSE	38 kDa	0	0	0	0	0	0	0.183	0	0.803	0.523	0	0	0	0	0	0
Dipeptidyl peptidase 4 OS=Mus musculus OX=10090 GN=Dpp4 PE=1 SV=3	DPP4_MOUSE	87 kDa	0	0	0	0	0	0	0	0	0.246	0.116	0	0	0	0	0	0
NADH dehydrogenase [ubiquinone] 1 beta subcomplex subunit 5, mitochondrial OS=Mus musculus OX=10090 GN=Ndufb5 PE=1 SV=1	NDUB5_MOUSE	22 kDa	0.332	0.332	0	0	0.332	0.332	0	0	0.775	0.538	0	0	0	0	0	0
Ubiquitin carboxyl-terminal hydrolase isozyme L3 OS=Mus musculus OX=10090 GN=Uchl3 PE=1 SV=2	UCHL3_MOUSE	26 kDa	0	0	0	0.271	0	0.271	0	0.271	0.433	0.433	0.271	0.271	0	0	0.271	0.271
STE20/SPS1-related proline-alanine-rich protein kinase OS=Mus musculus OX=10090 GN=Stk39 PE=1 SV=1	STK39_MOUSE	60 kDa	0	0	0	0	0	0	0	0	0	0	0.112	0	0	0	0	0.112
[truncated: 779 more rows]
